# Supplementary material for: Root exudates drive the soil-borne legacy of aboveground pathogen infection
Source: Microbiome. 2018 Sep 12;6:156. doi: 10.1186/s40168-018-0537-x (PMC6136170; doi:10.1186/s40168-018-0537-x)
Supplement: Supplementary file 2 — R code and root exudate compounds. (ZIP 360 kb) [file 40168_2018_537_MOESM2_ESM.zip]

Archive with 2 entries (2 files):
- DADA2.txt
- dataset.xlsx
