# Supplementary material for: Root exudates drive the soil-borne legacy of aboveground pathogen infection
Source: Microbiome. 2018 Sep 12;6:156. doi: 10.1186/s40168-018-0537-x (PMC6136170; doi:10.1186/s40168-018-0537-x)
Supplement: Supplementary file 2 — R code and root exudate compounds. (ZIP 360 kb) [file 40168_2018_537_MOESM2_ESM.zip › dataset.xlsx]

## Sheet: Sheet1
BinBase name	ret.index	quant mz	BB id	mass spec	KEGG	PubChem	InChI Key	Control-1	Control-2	Control-3	Pathogen-1	Pathogen-2	Pathogen-3
xylulose NIST	553450	173	31632	85:1861.0 86:702.0 87:1148.0 88:324.0 89:10095.0 90:1041.0 91:452.0 94:60.0 95:96.0 96:155.0 97:114.0 98:195.0 99:528.0 100:1225.0 101:2618.0 102:774.0 103:9082.0 104:930.0 106:381.0 108:16.0 109:127.0 110:14.0 111:327.0 112:10.0 113:567.0 114:3170.0 115:1092.0 116:1102.0 117:15978.0 118:1867.0 119:1700.0 120:3.0 125:55.0 126:826.0 128:264.0 129:1798.0 130:91.0 131:1527.0 132:491.0 133:5046.0 134…	C00312	439205	LQXVFWRQNMEDEE-PYHARJCCSA-N	8433	11125	12213	11798	10820	12522
xylose	544100	103	114791	85:81.0 86:434.0 87:369.0 88:168.0 89:3297.0 90:153.0 91:198.0 96:30.0 100:1260.0 101:908.0 103:31913.0 104:3384.0 105:2776.0 112:105.0 113:240.0 114:586.0 115:370.0 116:178.0 117:2041.0 118:237.0 119:482.0 121:19.0 123:18.0 124:32.0 126:98.0 127:127.0 129:2166.0 130:428.0 131:1088.0 132:170.0 133:3096.0 134:379.0 137:20.0 142:128.0 143:380.0 145:269.0 146:60.0 147:7545.0 148:915.0 149:765.0 150:…			SRBFZHDQGSBBOR-IOVATXLUSA-N	83680	33415	54386	52511	61359	34666
xylonic acid	589278	333	3470	85:12.0 86:132.0 87:283.0 88:40.0 89:385.0 90:10.0 91:255.0 96:912.0 97:35.0 98:139.0 100:294.0 101:56.0 102:461.0 103:5264.0 104:405.0 105:101.0 107:132.0 108:89.0 113:617.0 114:30.0 116:195.0 117:279.0 118:58.0 120:212.0 123:262.0 124:390.0 126:43.0 127:52.0 128:2.0 129:1391.0 130:484.0 131:451.0 133:860.0 134:67.0 141:97.0 142:150.0 143:807.0 144:742.0 145:116.0 146:875.0 147:4046.0 148:465.0 …	C00502	6602431	QXKAIJAYHKCRRA-FLRLBIABSA-N	16411	13249	17315	11741	17364	4444
xylitol	567437	217	5857	85:22.0 87:53.0 88:95.0 89:312.0 94:15.0 99:38.0 101:376.0 103:3875.0 104:345.0 105:78.0 107:25.0 108:24.0 110:68.0 113:18.0 115:63.0 116:117.0 117:1418.0 118:103.0 119:73.0 129:1604.0 130:163.0 131:367.0 132:26.0 133:712.0 135:29.0 142:33.0 143:88.0 147:3295.0 148:560.0 149:319.0 155:12.0 157:214.0 159:20.0 163:58.0 169:22.0 171:40.0 175:99.0 182:58.0 189:476.0 190:74.0 191:333.0 192:19.0 193:15…	C00379	6912	HEBKCHPVOIAQTA-NGQZWQHPSA-N	100253	4519	4192	7531	4516	7427
xanthine	701688	353	1669	85:2517.0 86:3710.0 87:2079.0 88:382.0 89:398.0 90:80.0 91:121.0 92:294.0 93:389.0 94:217.0 95:887.0 96:502.0 97:447.0 98:2556.0 99:3280.0 100:20394.0 101:2912.0 102:1806.0 103:2337.0 104:350.0 105:1446.0 106:113.0 107:15.0 108:151.0 109:225.0 110:796.0 111:2460.0 112:928.0 113:1375.0 114:1007.0 115:2460.0 116:1524.0 117:4430.0 118:716.0 119:955.0 120:203.0 121:149.0 122:214.0 123:385.0 124:753.0…	C00385	1188	LRFVTYWOQMYALW-UHFFFAOYSA-N	374	598	403	9084	5526	8501
valine	313502	144	3	85:2124.0 86:7630.0 87:1944.0 88:1239.0 89:198.0 90:140.0 92:81.0 94:103.0 95:66.0 96:941.0 97:782.0 98:2720.0 99:1558.0 100:41058.0 101:6555.0 102:3952.0 103:6374.0 104:899.0 105:633.0 110:1390.0 111:263.0 112:2218.0 113:1055.0 114:6510.0 115:2943.0 116:1153.0 117:4102.0 118:1273.0 119:1387.0 120:34.0 121:95.0 122:89.0 123:66.0 124:112.0 125:82.0 126:230.0 128:5308.0 129:3668.0 130:4722.0 131:52…	C00183	6287	KZSNJWFQEVHDMF-BYPYZUCNSA-N	13986	32344	17250	21271	126511	74334
uridine	861508	217	14815	85:38.0 86:16.0 87:11.0 88:11.0 89:85.0 91:9.0 92:3.0 93:5.0 94:11.0 95:26.0 97:5.0 99:146.0 100:46.0 101:72.0 103:551.0 104:39.0 105:323.0 107:5.0 109:17.0 110:8.0 111:3.0 112:3.0 113:55.0 114:1.0 115:80.0 116:27.0 117:70.0 118:2.0 119:12.0 121:6.0 122:6.0 125:1.0 127:42.0 129:189.0 130:39.0 131:87.0 132:7.0 133:129.0 134:30.0 135:16.0 136:2.0 137:1.0 138:2.0 140:13.0 141:13.0 142:8.0 143:122.0 …	C00299	6029	DRTQHJPVMGBUCF-XVFCMESISA-N	8579	1749	2207	2348	2485	2664
uric acid	731038	441	33210	85:4856.0 86:9020.0 87:4408.0 88:1062.0 89:1050.0 90:204.0 91:153.0 92:381.0 93:399.0 94:335.0 95:743.0 96:628.0 97:867.0 98:4687.0 99:5449.0 100:50252.0 101:6099.0 102:3714.0 103:3425.0 104:525.0 105:1849.0 106:377.0 107:330.0 108:246.0 109:208.0 110:1153.0 111:2888.0 112:1185.0 113:2549.0 114:2894.0 115:4595.0 116:2358.0 117:6729.0 118:1287.0 119:1770.0 120:323.0 121:245.0 122:310.0 123:309.0 1…	C00366	1175	LEHOTFFKMJEONL-UHFFFAOYSA-N	304	287	288	651	431	1384
urea	290193	171	135	85:272.0 86:438.0 87:304.0 90:18.0 97:71.0 99:1547.0 100:1511.0 105:63.0 111:172.0 114:306.0 115:164.0 116:353.0 122:48.0 125:21.0 127:177.0 128:86.0 130:849.0 131:823.0 132:984.0 133:512.0 134:147.0 135:105.0 142:25.0 146:810.0 147:10079.0 148:924.0 149:744.0 150:22.0 155:76.0 156:4.0 157:123.0 159:61.0 171:4905.0 172:488.0 173:1477.0 174:213.0 175:43.0 184:65.0 186:94.0 189:235.0 190:66.0 204:2…	C00086	1176	XSQUKJJJFZCRTK-UHFFFAOYSA-N	397	332	419	1194	1472	3066
uracil	385735	241	1664	85:23877.0 86:6864.0 87:3486.0 88:1560.0 89:1505.0 91:506.0 92:1505.0 94:764.0 95:4144.0 96:5848.0 97:5576.0 98:15495.0 99:393975.0 100:73814.0 101:20186.0 102:4727.0 103:6833.0 104:172.0 105:13750.0 106:1345.0 107:925.0 108:1437.0 109:10645.0 110:283.0 111:5609.0 112:2648.0 113:93747.0 114:5531.0 115:7598.0 116:2368.0 117:12999.0 118:2279.0 119:775.0 120:2223.0 122:686.0 123:297.0 124:2309.0 125…	C00106	1174	ISAKRJDGNUQOIC-UHFFFAOYSA-N	3191	2725	3690	35557	20562	42773
tyrosine	671252	218	16	85:101.0 86:1059.0 87:458.0 89:659.0 90:823.0 91:1849.0 92:215.0 93:210.0 94:46.0 95:258.0 97:226.0 100:19804.0 101:2641.0 102:1366.0 103:1633.0 104:401.0 105:1066.0 107:424.0 113:79.0 115:546.0 116:116.0 117:900.0 118:715.0 119:703.0 120:181.0 121:365.0 123:63.0 124:32.0 125:60.0 128:317.0 129:136.0 130:2787.0 131:1381.0 132:2378.0 133:2406.0 135:1073.0 136:172.0 137:139.0 138:33.0 143:94.0 144:…	C00082	6057	OUYCCCASQSFEME-QMMMGPOBSA-N	7388	11875	2543	4126	14790	21844
tryptophan	780482	202	14	86:650.0 87:425.0 89:261.0 100:3562.0 101:1584.0 102:1611.0 103:773.0 104:190.0 113:59.0 114:89.0 115:489.0 118:184.0 119:183.0 127:218.0 130:2243.0 131:264.0 132:923.0 133:652.0 144:250.0 145:420.0 146:217.0 147:2097.0 148:245.0 149:212.0 154:44.0 156:266.0 157:161.0 158:212.0 159:339.0 160:439.0 161:112.0 162:7.0 170:343.0 171:149.0 172:244.0 173:187.0 174:182.0 175:114.0 177:48.0 182:53.0 183:…	C00078	6305	QIVBCDIJIAJPQS-VIFPVBQESA-N	324	1017	445	5689	4424	7218
trisaccharide	1027144	361	3234	85:137.0 87:25.0 89:192.0 96:127.0 99:152.0 101:323.0 102:32.0 103:3443.0 104:258.0 105:198.0 109:157.0 111:87.0 113:135.0 115:43.0 116:28.0 117:1421.0 118:135.0 119:230.0 122:45.0 123:1.0 129:3068.0 130:273.0 131:650.0 132:96.0 133:834.0 134:61.0 135:154.0 136:39.0 139:56.0 141:4.0 142:19.0 143:444.0 145:66.0 147:3860.0 148:556.0 149:571.0 150:62.0 151:42.0 153:79.0 155:384.0 156:64.0 157:601.0 …	C00420	871	FYGDTMLNYKFZSV-UHFFFAOYSA-N	944	271	401	859	546	490
trehalose	948197	191	111823	85:94.0 98:34.0 99:34.0 103:3530.0 104:205.0 109:159.0 111:125.0 113:165.0 116:172.0 117:768.0 118:42.0 119:60.0 120:25.0 129:2648.0 130:212.0 131:480.0 132:80.0 133:615.0 135:78.0 139:73.0 140:35.0 147:3851.0 148:529.0 149:300.0 150:65.0 151:32.0 154:24.0 155:298.0 157:181.0 169:1745.0 170:122.0 171:166.0 173:76.0 174:14.0 177:56.0 181:35.0 189:344.0 190:84.0 191:3330.0 192:394.0 193:183.0 199:3…				25580	28491	33784	199309	39833	78896
trans-4-hydroxyproline	460662	158	43180	86:496.0 88:18.0 90:38.0 91:40.0 100:34.0 101:5.0 106:27.0 107:16.0 108:57.0 110:12.0 111:3.0 116:445.0 118:584.0 120:50.0 124:71.0 128:2.0 130:368.0 133:14.0 134:244.0 135:1.0 136:2.0 137:3.0 142:291.0 143:10.0 148:375.0 150:25.0 153:1.0 158:3885.0 159:532.0 160:154.0 170:138.0 171:41.0 180:2.0 181:4.0 183:3.0 184:35.0 185:30.0 186:36.0 195:2.0 199:2.0 212:1.0 213:2.0 225:8.0 237:2.0 239:1.0 241…	C01157	5810	PMMYEEVYMWASQN-DMTCNVIQSA-N	1414	1706	1817	12106	2469	2495
thymine	420133	255	1692	85:666.0 86:403.0 87:19.0 88:154.0 89:59.0 93:39.0 95:146.0 96:167.0 97:1054.0 98:449.0 99:544.0 100:1474.0 101:116.0 102:23.0 105:17.0 106:562.0 107:491.0 108:82.0 109:39.0 110:831.0 111:563.0 112:311.0 113:8547.0 114:897.0 115:368.0 117:358.0 118:32.0 119:29.0 120:1384.0 121:49.0 123:97.0 124:39.0 125:126.0 126:53.0 127:157.0 129:12.0 130:638.0 131:1043.0 132:150.0 133:491.0 134:105.0 136:32.0 …	C00178	1135	RWQNBRDOKXIBIV-UHFFFAOYSA-N	4440	1478	1737	23250	11071	17585
threose	446119	205	100335	85:643.0 86:454.0 87:302.0 88:248.0 89:4684.0 90:361.0 91:277.0 93:140.0 98:393.0 99:226.0 100:1945.0 101:1833.0 102:1097.0 103:6663.0 104:811.0 105:689.0 106:16.0 108:1.0 110:401.0 111:62.0 112:385.0 113:389.0 114:781.0 115:987.0 116:985.0 117:18244.0 118:1771.0 119:1243.0 120:172.0 124:5.0 126:375.0 127:582.0 128:218.0 129:1460.0 130:2840.0 131:2415.0 132:512.0 133:4276.0 134:1315.0 135:158.0 1…	C06463	441031	FMAORJIQYMIRHF-BCDHYOAOSA-N	9153	6974	8281	1094	7182	1004
threonine	409568	218	26	85:1692.0 86:5629.0 87:4799.0 88:907.0 89:613.0 90:123.0 91:125.0 93:55.0 94:68.0 96:272.0 97:242.0 98:1238.0 99:967.0 100:21870.0 101:36969.0 102:6991.0 103:4765.0 104:575.0 105:736.0 106:101.0 111:100.0 112:872.0 113:501.0 114:4912.0 115:4479.0 116:1288.0 117:46070.0 118:5398.0 119:3251.0 120:305.0 121:156.0 126:135.0 128:12161.0 129:12490.0 130:8064.0 131:8458.0 132:8775.0 133:10819.0 134:1884…	C00188	6288	AYFVYJQAPQTCCC-GBXIJSLDSA-N	1484	5129	1504	1650	15753	8495
threonic acid	497572	292	172	86:78.0 87:500.0 88:136.0 89:1131.0 90:139.0 91:82.0 95:22.0 98:80.0 99:146.0 101:890.0 102:4177.0 103:5003.0 104:619.0 105:374.0 111:46.0 112:15.0 113:201.0 115:359.0 116:115.0 117:5872.0 118:496.0 119:430.0 121:39.0 128:64.0 129:1372.0 130:3055.0 131:1659.0 132:232.0 133:2893.0 134:460.0 135:237.0 136:30.0 141:29.0 143:619.0 144:80.0 145:104.0 147:16627.0 148:2848.0 149:2024.0 152:34.0 157:244.…	C01620	5460407	JPIJQSOTBSSVTP-STHAYSLISA-N	19845	21369	24142	11617	18973	8053
threitol	467595	217	770	85:123.0 86:39.0 87:235.0 88:92.0 89:794.0 91:41.0 92:65.0 93:48.0 94:22.0 97:38.0 101:1040.0 102:87.0 103:5119.0 104:409.0 105:302.0 106:38.0 112:26.0 113:47.0 114:17.0 115:225.0 116:875.0 117:3651.0 118:353.0 119:290.0 129:736.0 131:620.0 132:62.0 133:1389.0 134:137.0 135:41.0 143:141.0 145:31.0 147:6122.0 148:886.0 149:553.0 151:42.0 165:22.0 175:40.0 189:971.0 190:191.0 191:521.0 192:94.0 193…	C16884	169019	UNXHWFMMPAWVPI-QWWZWVQMSA-N	8911	9646	11084	21720	16384	24195
terephthalic acid	612262	295	46252	93:32.0 97:573.0 99:581.0 100:343.0 103:753.0 104:407.0 105:160.0 110:73.0 113:443.0 114:186.0 127:331.0 135:303.0 136:17.0 140:23.0 141:407.0 142:11.0 148:5.0 150:16.0 155:406.0 165:8.0 169:133.0 170:13.0 171:22.0 177:12.0 178:23.0 181:6.0 183:11.0 193:31.0 194:38.0 198:15.0 199:12.0 201:24.0 202:2.0 203:18.0 204:9.0 210:13.0 211:54.0 212:16.0 214:8.0 216:3.0 221:330.0 222:60.0 230:10.0 237:12.0…	C06337	7489	KKEYFWRCBNTPAC-UHFFFAOYSA-N	1021	755	875	1476	1161	1673
tartaric acid	534291	292	33985	85:786.0 86:260.0 87:1086.0 88:349.0 89:901.0 92:63.0 93:424.0 94:1.0 95:68.0 99:1482.0 100:1220.0 101:976.0 102:12165.0 103:4411.0 104:950.0 105:569.0 106:327.0 108:144.0 109:72.0 110:289.0 111:252.0 112:49.0 113:1630.0 114:165.0 115:50.0 116:707.0 117:1725.0 118:257.0 119:1109.0 120:248.0 121:94.0 122:2.0 123:2.0 124:107.0 125:18.0 126:158.0 127:408.0 129:76.0 130:6556.0 131:6451.0 132:1626.0 1…	C00898	444305	FEWJPZIEWOKRBE-JCYAYHJZSA-N	1892	1622	1615	1221	1690	784
tagatose	631835	307	33981	85:79.0 86:3623.0 87:140.0 88:1083.0 89:19467.0 90:3116.0 92:207.0 94:181.0 95:260.0 96:1171.0 101:4728.0 102:155.0 103:277573.0 104:24119.0 105:14099.0 106:2858.0 111:569.0 112:433.0 114:3213.0 115:2819.0 117:15123.0 118:3495.0 119:2158.0 120:1178.0 125:544.0 126:709.0 127:8754.0 128:865.0 129:17063.0 130:3195.0 131:12310.0 132:1286.0 133:28749.0 137:1064.0 138:62.0 140:835.0 141:691.0 142:5686.…	C00795	439312	LKDRXBCSQODPBY-OEXCPVAWSA-N	9204	10922	13758	12331	14963	4618
sulfuric acid	285430	227	34004	85:113.0 86:108.0 87:538.0 88:428.0 89:662.0 90:262.0 91:229.0 93:667.0 94:9.0 95:255.0 98:3.0 100:287.0 101:197.0 102:367.0 103:2198.0 104:347.0 105:612.0 106:734.0 107:554.0 108:204.0 110:148.0 112:2.0 113:165.0 114:3.0 115:2294.0 116:255.0 117:2.0 118:319.0 119:287.0 120:103.0 121:115.0 122:65.0 123:159.0 128:142.0 129:20.0 131:4741.0 132:195.0 133:2156.0 134:448.0 135:543.0 136:136.0 139:1124…	C00059	1118	QAOWNCQODCNURD-UHFFFAOYSA-N	3033	200	385	252	300	286
sucrose	918352	361	47180	87:1.0 89:322.0 101:230.0 103:3302.0 104:209.0 105:117.0 109:73.0 115:96.0 116:98.0 117:967.0 118:8.0 119:15.0 129:2403.0 130:183.0 131:488.0 132:5.0 133:831.0 134:4.0 139:1.0 142:3.0 143:335.0 144:86.0 145:114.0 147:3487.0 148:500.0 149:412.0 151:14.0 157:316.0 158:40.0 159:56.0 163:54.0 169:1579.0 170:193.0 171:113.0 173:84.0 175:11.0 178:19.0 181:25.0 182:9.0 183:85.0 184:26.0 187:6.0 189:510.…	C00089	5988	CZMRCDWAGMRECN-UGDNZRGBSA-N	41196	15578	28781	31337	34199	14707
succinic acid	370608	247	161	85:303.0 87:764.0 88:359.0 89:340.0 91:55.0 92:42.0 95:84.0 98:86.0 99:324.0 101:577.0 102:330.0 103:701.0 104:172.0 105:342.0 106:78.0 107:93.0 111:30.0 113:629.0 114:213.0 115:891.0 116:1231.0 117:1124.0 118:170.0 119:320.0 120:104.0 124:22.0 126:77.0 128:196.0 129:6064.0 130:1045.0 131:1466.0 132:345.0 133:2204.0 135:234.0 136:65.0 137:16.0 138:15.0 142:39.0 143:223.0 145:378.0 147:57887.0 148…	C00042	1110	KDYFGRWQOYBRFD-UHFFFAOYSA-N	77467	71705	72279	12150	22665	7652
succinate semialdehyde	297024	113	2226	85:2046.0 86:2010.0 87:22.0 88:95.0 89:5734.0 90:577.0 91:1301.0 92:70.0 93:34.0 94:24.0 98:185.0 101:46.0 102:183.0 106:28.0 107:138.0 108:6.0 110:60.0 111:43.0 112:4.0 113:6334.0 114:548.0 115:18.0 116:75.0 117:16.0 118:87.0 119:38.0 120:7.0 127:42.0 128:91.0 129:228.0 130:177.0 131:240.0 132:11.0 135:1.0 137:5.0 139:8.0 142:46.0 143:20.0 145:269.0 147:30.0 149:101.0 152:8.0 154:42.0 155:2.0 15…	C00232	1112	UIUJIQZEACWQSV-UHFFFAOYSA-N	3981	3498	4697	993	3824	1572
stigmasterol	1110837	255	17956	85:1045.0 88:11.0 89:386.0 90:45.0 91:10113.0 92:1372.0 93:8935.0 94:1740.0 95:7966.0 96:1310.0 97:5367.0 98:509.0 99:196.0 101:403.0 102:1.0 103:473.0 104:300.0 105:8811.0 106:1496.0 107:6257.0 108:1097.0 109:3462.0 110:645.0 111:557.0 112:82.0 113:71.0 114:20.0 115:1182.0 116:532.0 117:3012.0 118:656.0 119:6574.0 120:2431.0 121:3481.0 122:703.0 123:1582.0 124:260.0 127:147.0 128:985.0 129:17828…	C05442	5280794	HCXVJBMSMIARIN-PHZDYDNGSA-N	416	223	260	403	309	469
stearic acid	787622	117	13	85:4191.0 86:1569.0 87:1271.0 88:840.0 89:3341.0 90:339.0 91:1247.0 92:198.0 93:2558.0 94:311.0 95:7043.0 96:882.0 97:6832.0 98:5171.0 99:2925.0 100:405.0 101:1507.0 102:583.0 103:508.0 104:58.0 105:3188.0 106:306.0 107:1125.0 108:164.0 109:2130.0 110:377.0 111:3168.0 112:1361.0 113:512.0 114:158.0 115:1020.0 116:7267.0 117:126653.0 118:11937.0 119:4908.0 120:246.0 121:958.0 122:149.0 123:575.0 1…	C01530	5281	QIQXTHQIDYTFRH-UHFFFAOYSA-N	598498	432131	421020	784571	651987	777023
sophorose	965726	307	62354	85:151.0 86:519.0 87:288.0 88:271.0 89:4723.0 90:522.0 97:108.0 98:103.0 99:405.0 100:1535.0 101:1642.0 102:691.0 103:27499.0 104:2545.0 105:1508.0 106:130.0 108:1.0 109:574.0 110:112.0 111:141.0 112:249.0 113:203.0 114:318.0 115:670.0 116:1151.0 117:9467.0 118:1055.0 119:812.0 124:39.0 126:395.0 127:497.0 128:415.0 129:10332.0 130:1317.0 131:2651.0 132:350.0 133:5084.0 134:685.0 135:521.0 137:21…	C08250	441432	HIWPGCMGAMJNRG-BTLHAWITSA-N	486	312	205	567	241	763
shikimic acid	611100	204	286	85:149.0 87:51.0 89:152.0 90:30.0 91:290.0 92:189.0 93:498.0 94:99.0 95:323.0 96:150.0 97:191.0 98:58.0 99:248.0 100:45.0 101:676.0 103:796.0 104:122.0 105:435.0 107:157.0 108:97.0 109:114.0 111:293.0 112:57.0 113:62.0 114:60.0 115:150.0 116:435.0 117:504.0 118:76.0 119:240.0 121:261.0 122:62.0 123:242.0 125:205.0 126:81.0 128:58.0 131:777.0 132:71.0 133:2652.0 134:351.0 135:280.0 137:3.0 138:27.…	C00493	8742	JXOHGGNKMLTUBP-HSUXUTPPSA-N	11188	19868	17255	7380	7200	8554
serine	395020	218	25	85:536.0 86:1604.0 87:945.0 88:1874.0 89:1384.0 90:199.0 91:148.0 95:84.0 97:103.0 98:189.0 99:283.0 100:23226.0 101:3557.0 102:1780.0 103:3612.0 104:267.0 105:217.0 109:46.0 110:192.0 112:43.0 113:186.0 114:2146.0 115:2068.0 116:7090.0 117:3142.0 118:630.0 119:872.0 120:104.0 122:24.0 125:17.0 128:249.0 129:255.0 130:1752.0 131:2506.0 132:2800.0 133:5975.0 134:1177.0 135:499.0 141:90.0 142:206.0…	C00065	5951	MTCFGRXMJLQNBG-REOHCLBHSA-N	23356	29066	13286	13703	80174	32203
scopoletin	723260	234	16789	85:366.0 86:394.0 87:1507.0 88:271.0 89:2619.0 90:486.0 91:1148.0 92:860.0 93:397.0 95:22.0 96:409.0 99:798.0 100:185.0 101:1.0 102:78.0 103:4729.0 104:763.0 105:656.0 107:618.0 109:281.0 110:237.0 111:50.0 113:1.0 114:92.0 116:150.0 117:782.0 118:149.0 119:34.0 120:22.0 121:437.0 123:44.0 124:4.0 127:2.0 128:45.0 129:1237.0 130:1.0 131:63.0 133:1.0 135:1573.0 136:104.0 137:108.0 141:3.0 143:154.…	C01752	5280460	RODXRVNMMDRFIK-UHFFFAOYSA-N	2840	3460	4814	1315	720	1050
salicylic acid	480699	267	3063	85:285.0 86:220.0 87:2.0 89:1006.0 90:498.0 91:4530.0 92:934.0 93:295.0 94:14.0 95:336.0 96:295.0 98:121.0 99:41.0 100:8.0 102:149.0 103:549.0 104:235.0 105:892.0 106:168.0 107:90.0 108:111.0 109:204.0 111:75.0 112:87.0 115:867.0 116:172.0 117:148.0 118:237.0 119:617.0 120:447.0 121:352.0 122:47.0 123:228.0 124:84.0 126:602.0 128:74.0 129:64.0 130:169.0 131:828.0 132:86.0 133:2119.0 134:461.0 135…	C00805	338	YGSDEFSMJLZEOE-UHFFFAOYSA-N	1881	1080	1357	6639	9383	4249
salicylaldehyde	406586	119	31381	87:65.0 88:27.0 91:2744.0 92:52.0 93:36.0 96:138.0 106:52.0 116:33.0 119:4401.0 120:166.0 121:90.0 122:22.0 131:176.0 147:3598.0 148:313.0 149:2954.0 150:336.0 161:43.0 163:81.0 165:50.0 177:40.0 191:84.0 193:3524.0 194:513.0 195:154.0 207:198.0 208:407.0 215:48.0 221:2397.0 222:521.0 223:306.0 224:98.0 225:11.0 249:78.0 251:65.0 254:26.0 255:54.0 264:27.0 267:587.0 268:77.0 269:124.0 281:629.0 2…	C06202	6998	SMQUZDBALVYZAC-UHFFFAOYSA-N	29723	33865	29903	65375	41118	68527
saccharopine	858549	357	17264	85:336.0 91:56.0 94:299.0 95:5.0 99:270.0 100:970.0 102:193.0 103:704.0 110:25.0 112:161.0 114:215.0 115:518.0 116:222.0 118:7.0 120:67.0 122:343.0 123:51.0 124:41.0 128:524.0 129:268.0 132:90.0 134:108.0 135:90.0 140:234.0 142:489.0 144:106.0 145:105.0 147:334.0 148:502.0 152:4.0 154:168.0 155:462.0 156:3076.0 157:678.0 158:271.0 159:1237.0 160:34.0 164:3.0 165:48.0 167:69.0 168:712.0 169:415.0 …	C00449	160556	ZDGJAHTZVHVLOT-YUMQZZPRSA-N	289	248	161	429	199	340
saccharic acid	699211	333	11214	85:376.0 86:223.0 87:56.0 89:377.0 90:30.0 91:59.0 93:137.0 94:112.0 95:140.0 99:663.0 100:177.0 101:426.0 102:1251.0 103:1710.0 104:173.0 105:104.0 106:11.0 108:89.0 110:106.0 111:181.0 112:63.0 113:312.0 114:10.0 115:253.0 116:35.0 117:1458.0 118:146.0 119:195.0 121:344.0 123:7.0 124:91.0 127:309.0 129:1394.0 130:600.0 131:1538.0 132:485.0 133:2043.0 134:499.0 135:122.0 138:17.0 139:23.0 140:81…	C00818	33037	DSLZVSRJTYRBFB-LLEIAEIESA-N	486	571	758	637	251	972
ribose	553135	217	1662	85:8071.0 86:9472.0 87:11706.0 88:7002.0 89:91105.0 90:8121.0 91:4369.0 92:716.0 93:150.0 94:1908.0 95:1008.0 96:977.0 97:1171.0 98:3992.0 99:8420.0 100:38767.0 101:35431.0 102:21246.0 103:1062555.0 104:101843.0 105:73545.0 106:4592.0 107:540.0 108:433.0 109:560.0 110:342.0 111:3649.0 112:4750.0 113:10117.0 114:23592.0 115:17668.0 116:13805.0 117:109230.0 118:11975.0 119:17425.0 120:1771.0 121:10…	C00121	5779	HMFHBZSHGGEWLO-SOOFDHNKSA-N	75856	96474	81474	16169	3280	29373
ribonic acid	597646	292	84543	86:34.0 87:189.0 88:350.0 89:1206.0 93:89.0 97:163.0 99:271.0 101:1055.0 102:1149.0 103:14449.0 104:1343.0 105:510.0 111:142.0 113:391.0 114:65.0 115:244.0 116:292.0 117:4183.0 118:357.0 119:78.0 125:85.0 129:1808.0 130:1437.0 131:1358.0 132:316.0 133:4108.0 134:646.0 135:379.0 141:281.0 142:49.0 143:1809.0 144:219.0 145:92.0 147:15767.0 148:2552.0 149:1820.0 150:145.0 151:61.0 157:484.0 159:32.0…	C01685	5460677	QXKAIJAYHKCRRA-BXXZVTAOSA-N	16785	17600	19024	16474	21498	20985
ribitol	575497	217	7362	85:248.0 86:43.0 87:65.0 88:62.0 89:897.0 90:98.0 92:20.0 95:22.0 99:113.0 100:224.0 101:774.0 102:28.0 103:6316.0 104:624.0 105:415.0 107:35.0 109:433.0 110:374.0 111:71.0 112:1.0 113:273.0 114:80.0 115:19.0 116:274.0 117:7478.0 118:701.0 119:297.0 126:2.0 128:44.0 129:3713.0 130:874.0 131:1633.0 132:149.0 133:1838.0 134:180.0 135:129.0 136:1.0 140:1.0 142:152.0 143:478.0 145:98.0 146:11.0 147:7…	C00474	827	HEBKCHPVOIAQTA-ZXFHETKHSA-N	18769	18437	25520	29204	27781	41121
raffinose	1120886	361	3190	85:33.0 86:57.0 89:118.0 97:9.0 99:119.0 101:141.0 103:2918.0 104:200.0 109:167.0 113:29.0 115:39.0 116:161.0 117:590.0 119:118.0 127:20.0 129:3784.0 130:442.0 131:389.0 132:40.0 133:755.0 139:34.0 141:95.0 142:74.0 143:448.0 144:16.0 145:42.0 147:2732.0 148:202.0 149:232.0 150:2.0 153:60.0 155:407.0 156:35.0 157:463.0 158:48.0 159:18.0 161:17.0 162:10.0 163:129.0 169:2550.0 170:335.0 171:169.0 1…	C00492	439242	MUPFEKGTMRGPLJ-ZQSKZDJDSA-N	1033	901	675	1379	825	961
pyruvic acid	211003	174	66	85:630.0 86:204.0 89:7216.0 90:673.0 91:371.0 92:530.0 93:30031.0 94:2061.0 95:11219.0 96:1648.0 97:859.0 98:280.0 99:3052.0 100:1713.0 101:1946.0 103:6049.0 104:661.0 105:194.0 108:69.0 109:190.0 113:98.0 114:299.0 115:3337.0 116:419.0 120:34.0 121:249.0 122:97.0 123:32537.0 124:2424.0 125:11002.0 126:932.0 140:64.0 141:56.0 145:163.0 158:558.0 159:315.0 161:150.0 163:309.0 164:86.0 165:1647.0 1…	C00022	1060	LCTONWCANYUPML-UHFFFAOYSA-N	898	1144	7046	4280	4614	5068
pyrophosphate	327517	110	88181	85:59.0 86:424.0 88:3996.0 89:1099.0 90:521.0 91:2992.0 92:542.0 93:556.0 94:176.0 95:7.0 98:486.0 99:22.0 100:644.0 101:127.0 102:321.0 103:699.0 104:316.0 105:878.0 106:720.0 107:2656.0 108:521.0 109:1698.0 110:90323.0 111:3584.0 113:74.0 114:44.0 115:1098.0 116:32.0 117:291.0 118:249.0 119:1334.0 120:399.0 121:1855.0 122:318.0 123:1116.0 124:21.0 125:322.0 131:709.0 132:202.0 133:5324.0 134:26…	C00013	1023	XPPKVPWEQAFLFU-UHFFFAOYSA-N	1719	2379	2131	2700	3491	4019
putrescine	588872	174	281	85:106.0 86:1644.0 87:360.0 90:37.0 91:47.0 93:72.0 97:52.0 98:91.0 99:275.0 100:967.0 101:186.0 102:150.0 103:37.0 109:33.0 112:104.0 113:119.0 114:216.0 115:58.0 116:210.0 117:183.0 120:49.0 122:31.0 124:24.0 126:119.0 129:53.0 130:512.0 131:209.0 132:150.0 133:84.0 136:45.0 138:29.0 139:37.0 142:233.0 143:70.0 144:75.0 146:99.0 149:45.0 151:30.0 152:18.0 154:31.0 156:39.0 158:99.0 159:27.0 160…	C00138	1049	KIDHWZJUCRJVML-UHFFFAOYSA-N	2185	2083	2303	1627	2061	5025
pseudo-uridine	815904	217	47203	86:60.0 88:24.0 90:11.0 94:5.0 100:294.0 101:36.0 103:300.0 112:4.0 116:171.0 117:130.0 125:8.0 127:32.0 128:92.0 129:141.0 131:111.0 133:215.0 135:26.0 140:69.0 142:105.0 143:160.0 147:725.0 148:105.0 149:41.0 154:37.0 156:1300.0 157:487.0 158:96.0 168:13.0 170:11.0 174:19.0 185:14.0 187:13.0 188:4.0 189:41.0 191:20.0 215:90.0 216:7.0 217:2216.0 218:409.0 219:218.0 220:22.0 229:11.0 230:38.0 239…	C02067	15047	PTJWIQPHWPFNBW-GBNDHIKLSA-N	1418	3535	2527	17390	6209	18219
propane-1,3-diol NIST	214380	177	282	85:801.0 86:145.0 87:673.0 99:342.0 100:269.0 101:1134.0 102:390.0 103:1442.0 104:191.0 105:263.0 113:55.0 115:7165.0 116:474.0 119:330.0 129:59.0 130:5199.0 131:1969.0 133:1784.0 135:367.0 145:32.0 147:17505.0 148:2962.0 149:1307.0 150:157.0 151:34.0 163:52.0 164:30.0 176:36.0 177:1417.0 178:147.0 179:81.0 180:21.0 183:38.0 186:23.0 192:22.0 201:32.0 203:21.0 205:278.0 213:45.0 227:17.0 231:24.0…	C02457	10442	YPFDHNVEDLHUCE-UHFFFAOYSA-N	497	1215	949	1694	1346	1893
proline	364716	142	8	85:2056.0 86:1998.0 87:940.0 88:328.0 89:338.0 90:51.0 92:149.0 94:210.0 95:311.0 96:577.0 97:573.0 98:1498.0 99:2820.0 100:4125.0 101:1740.0 102:731.0 103:1654.0 104:106.0 105:427.0 106:176.0 107:465.0 108:67.0 109:52.0 110:311.0 111:232.0 112:301.0 113:996.0 114:329.0 115:1985.0 116:429.0 117:1213.0 118:146.0 119:466.0 120:44.0 121:71.0 122:64.0 123:52.0 124:625.0 125:120.0 126:878.0 127:934.0 …	C00148	145742	ONIBWKKTOPOVIA-BYPYZUCNSA-N	8363	17048	5719	15431	33720	38080
piperidone	275603	156	34023	85:313.0 86:2133.0 87:100.0 89:10.0 91:1.0 92:54.0 93:54.0 94:68.0 95:129.0 97:4.0 98:339.0 99:78.0 100:2441.0 101:229.0 102:141.0 103:160.0 104:41.0 105:172.0 106:216.0 107:648.0 109:93.0 110:545.0 111:5.0 112:96.0 113:22.0 114:137.0 115:193.0 116:188.0 117:101.0 118:56.0 119:47.0 122:30.0 126:693.0 127:556.0 128:915.0 129:179.0 130:428.0 131:73.0 133:135.0 134:199.0 135:185.0 136:25.0 137:5.0 1…		12665	XUWHAWMETYGRKB-UHFFFAOYSA-N	2004	1210	1559	1744	1135	2169
pipecolinic acid	404121	156	2448	85:187.0 88:116.0 99:41.0 100:66.0 101:16.0 103:96.0 109:24.0 110:3.0 113:34.0 114:48.0 116:62.0 117:22.0 126:6.0 127:56.0 128:38.0 130:33.0 134:136.0 147:48.0 151:152.0 152:36.0 156:4170.0 157:475.0 158:163.0 168:30.0 171:57.0 181:23.0 184:125.0 186:10.0 193:50.0 216:8.0 227:24.0 230:88.0 231:22.0 299:135.0 300:78.0 304:20.0 318:8.0 363:26.0 391:1.0 400:3.0 407:6.0 410:5.0 435:5.0 467:3.0 487:21…		736316	HXEACLLIILLPRG-RXMQYKEDSA-N	755	2222	1131	1567	1402	9349
pinitol	622466	260	16544	85:9395.0 86:1247.0 87:3795.0 88:1582.0 89:101591.0 90:8600.0 91:6349.0 92:451.0 93:526.0 94:227.0 95:1533.0 96:175.0 97:1364.0 98:1082.0 99:8159.0 100:1129.0 101:11924.0 102:3254.0 103:78294.0 104:7604.0 105:5939.0 106:408.0 107:576.0 108:301.0 109:3162.0 110:453.0 111:5748.0 112:942.0 113:3906.0 114:782.0 115:5105.0 116:17470.0 117:11099.0 118:1686.0 119:8789.0 120:980.0 121:694.0 122:26.0 123:…	C03844	164619	DSCFFEYYQKSRSV-FEPQRWDDSA-N	1538	1256	1557	1563	4354	865
phthalic acid	567345	147	46142	85:1488.0 86:188.0 87:617.0 88:207.0 89:2382.0 90:1115.0 91:3962.0 92:168.0 93:1678.0 94:146.0 95:203.0 96:81.0 97:59.0 99:223.0 100:235.0 101:559.0 102:405.0 103:2021.0 104:2900.0 105:3735.0 106:343.0 107:433.0 109:43.0 110:114.0 112:86.0 113:102.0 114:58.0 115:1691.0 116:305.0 117:184.0 118:551.0 119:5043.0 120:785.0 121:597.0 122:83.0 123:50.0 124:7.0 126:880.0 127:441.0 128:199.0 129:554.0 13…	C01606	1017	XNGIFLGASWRNHJ-UHFFFAOYSA-N	41694	9831	27051	57455	66890	59965
phosphate	348274	314	34092	85:21470.0 86:739.0 87:25996.0 88:12812.0 89:30708.0 90:8818.0 91:18646.0 92:3578.0 93:4459.0 94:1276.0 95:2003.0 96:5008.0 97:1907.0 98:4346.0 99:7599.0 101:663.0 102:1041.0 103:94171.0 104:21169.0 105:59291.0 106:9882.0 107:27201.0 108:3143.0 109:8424.0 112:1438.0 113:1951.0 115:119007.0 116:21156.0 117:61050.0 118:12929.0 119:88455.0 120:15540.0 121:64232.0 122:8493.0 123:26913.0 124:2838.0 12…	C00009	1004	NBIIXXVUZAFLBC-UHFFFAOYSA-N	2829	257	3547	20140	14668	17850
phenylalanine	537804	218	33	85:116.0 86:960.0 87:386.0 88:130.0 89:524.0 90:333.0 91:7394.0 92:957.0 93:245.0 95:80.0 97:48.0 98:130.0 99:52.0 100:9746.0 101:1177.0 102:805.0 103:1034.0 104:243.0 105:388.0 107:71.0 113:39.0 114:39.0 115:219.0 116:165.0 117:780.0 118:464.0 119:424.0 120:416.0 121:430.0 122:59.0 123:39.0 129:97.0 130:1679.0 131:1133.0 132:1341.0 133:1146.0 134:336.0 135:293.0 136:49.0 138:34.0 139:49.0 140:25…	C00079	6140	COLNVLDHVKWLRT-QMMMGPOBSA-N	3095	4256	2299	4425	11852	8717
phenylacetic acid	368081	164	1733	85:15.0 86:1825.0 87:567.0 88:240.0 89:6578.0 90:5347.0 91:20552.0 92:1827.0 93:126.0 94:19.0 95:266.0 97:74.0 100:1526.0 101:518.0 102:229.0 103:171.0 105:671.0 106:137.0 108:56.0 112:135.0 116:127.0 117:4352.0 118:2311.0 119:769.0 120:88.0 121:1111.0 122:24.0 123:38.0 124:38.0 130:280.0 131:53.0 132:343.0 133:940.0 135:497.0 136:21.0 137:6176.0 138:606.0 139:203.0 140:14.0 144:86.0 146:76.0 148…	C07086	999	WLJVXDMOQOGPHL-UHFFFAOYSA-N	890	532	730	3116	3444	1780
phenylacetamide	458201	92	68104	87:2554.0 88:7006.0 89:68276.0 90:58567.0 91:236245.0 92:522026.0 93:169102.0 94:11667.0 96:6497.0 100:12339.0 104:3299.0 105:15425.0 106:2591.0 107:897.0 108:336.0 116:143153.0 117:107036.0 118:26958.0 119:5493.0 120:1513.0 121:2479.0 122:263.0 133:2644.0 134:895.0 138:289.0 146:4375.0 150:1056.0 157:6727.0 159:1765.0 160:8967.0 161:3507.0 162:1655.0 167:810.0 174:4325.0 175:6823.0 176:2730.0 17…	C02505	7680	LSBDFXRDZJMBSC-UHFFFAOYSA-N	6274	4444	5208	4207	4781	2337
phenol	218927	151	31889	91:2045.0 92:161.0 93:334.0 94:209.0 95:2491.0 96:415.0 97:231.0 105:135.0 106:56.0 110:100.0 111:75.0 112:21.0 120:80.0 121:643.0 122:37.0 123:637.0 124:89.0 125:41.0 131:307.0 132:52.0 134:140.0 135:1287.0 136:193.0 137:125.0 145:37.0 149:73.0 150:28.0 151:15374.0 152:2150.0 153:646.0 154:68.0 166:3125.0 167:465.0 168:102.0 170:10.0 174:109.0 189:40.0 246:20.0 287:37.0 300:22.0 317:16.0 324:18.…	C00146	996	ISWSIDIOOBJBQZ-UHFFFAOYSA-N	1214	1397	949	2435	1669	4153
pentitol	563801	307	3469	88:123.0 89:928.0 90:108.0 98:69.0 99:137.0 100:7.0 101:8.0 102:154.0 103:5399.0 104:501.0 105:177.0 111:32.0 113:1.0 115:213.0 116:137.0 117:1282.0 118:98.0 119:45.0 120:2.0 123:3.0 127:233.0 130:1217.0 131:731.0 132:207.0 133:669.0 134:177.0 135:78.0 136:8.0 141:13.0 142:18.0 143:369.0 146:76.0 147:4380.0 148:590.0 149:104.0 150:28.0 151:35.0 157:1254.0 158:93.0 159:28.0 161:15.0 163:15.0 168:3…	D00061	827	HEBKCHPVOIAQTA-UHFFFAOYSA-N	9381	1383	9211	1073	8218	4415
pentadecanoic acid	674647	117	1680	85:1079.0 86:936.0 87:668.0 88:311.0 89:1235.0 90:252.0 91:363.0 92:121.0 93:924.0 94:23.0 95:2663.0 96:207.0 97:1950.0 98:1682.0 99:1097.0 100:375.0 101:739.0 102:111.0 103:398.0 105:1755.0 106:21.0 107:560.0 109:714.0 110:435.0 111:832.0 112:533.0 113:210.0 114:84.0 115:386.0 116:3014.0 117:51588.0 118:5064.0 119:2265.0 120:57.0 121:350.0 122:9.0 123:205.0 124:23.0 125:265.0 126:192.0 127:184.0…	C16537	13849	WQEPLUUGTLDZJY-UHFFFAOYSA-N	9177	3385	8060	14337	10283	39483
pelargonic acid	399229	117	50	85:95.0 86:236.0 88:109.0 89:242.0 90:68.0 94:18.0 95:61.0 96:43.0 98:137.0 99:208.0 101:214.0 102:71.0 105:367.0 116:364.0 117:7457.0 118:623.0 119:191.0 123:20.0 128:63.0 129:2753.0 130:235.0 131:2172.0 132:1576.0 133:343.0 143:171.0 144:20.0 145:577.0 146:129.0 149:75.0 150:22.0 157:39.0 159:78.0 171:92.0 172:28.0 187:106.0 201:79.0 215:2429.0 216:383.0 217:112.0 221:143.0 222:38.0 252:13.0 25…	C01601	8158	FBUKVWPVBMHYJY-UHFFFAOYSA-N	8213	7406	9313	13894	9102	9165
parabanic acid NIST	464991	100	4944	86:184.0 100:2598.0 101:191.0 102:43.0 107:53.0 110:113.0 132:10.0 180:10.0 184:81.0 185:1.0 215:53.0 216:3.0 243:231.0 258:5.0 312:3.0 349:7.0 360:7.0 402:7.0 409:10.0 429:9.0 433:1.0 447:3.0 480:21.0 483:7.0 496:10.0	C00802	67126	ZFLIKDUSUDBGCD-UHFFFAOYSA-N	17575	16076	15440	26088	29080	17743
palmitoleic acid	704511	311	31379	85:95.0 86:95.0 89:132.0 91:227.0 92:75.0 93:348.0 94:171.0 95:893.0 96:1339.0 97:784.0 98:663.0 99:107.0 101:129.0 103:146.0 105:89.0 107:131.0 109:362.0 110:406.0 111:217.0 112:50.0 115:92.0 116:450.0 117:7088.0 118:479.0 119:360.0 120:51.0 121:116.0 122:41.0 123:218.0 124:151.0 126:42.0 129:2986.0 130:332.0 131:398.0 132:473.0 133:198.0 134:90.0 137:123.0 138:51.0 143:53.0 145:807.0 146:119.0 …	C08362	445638	SECPZKHBENQXJG-FPLPWBNLSA-N	135	89	198	5649	1043	2573
palmitic acid	713809	313	11	85:5547.0 86:2174.0 87:1945.0 88:1374.0 89:4967.0 90:773.0 91:1518.0 92:318.0 93:3798.0 94:511.0 95:10592.0 96:1486.0 97:8747.0 98:6953.0 99:4528.0 100:714.0 101:2700.0 102:872.0 103:543.0 105:5528.0 106:406.0 107:1555.0 108:180.0 109:2908.0 110:516.0 111:3724.0 112:1696.0 113:834.0 114:115.0 115:1629.0 116:11477.0 117:187825.0 118:18078.0 119:7322.0 120:225.0 121:1203.0 122:69.0 123:876.0 124:28…	C00249	985	IPCSVZSSVZVIGE-UHFFFAOYSA-N	134149	104533	99162	170920	135986	186437
oxalic acid	260513	190	4923	85:642.0 86:564.0 88:852.0 89:2725.0 90:394.0 91:354.0 92:72.0 93:452.0 95:374.0 99:782.0 100:169.0 101:3135.0 102:7162.0 103:10813.0 104:1629.0 105:3087.0 106:416.0 107:839.0 108:169.0 109:471.0 110:173.0 111:137.0 113:787.0 114:94.0 115:3681.0 116:1325.0 117:6042.0 118:1002.0 119:1067.0 120:91.0 121:33.0 122:65.0 123:314.0 124:97.0 125:300.0 129:68.0 130:184.0 131:11895.0 132:2017.0 133:14362.0…	C00209	971	MUBZPKHOEPUJKR-UHFFFAOYSA-N	3241	3209	4455	4146	5930	1491
ornithine	529384	142	46167	85:1645.0 86:329.0 87:175.0 88:229.0 89:46.0 90:76.0 96:84.0 97:284.0 98:372.0 100:1420.0 101:112.0 102:1472.0 103:585.0 104:313.0 105:450.0 113:132.0 114:352.0 115:714.0 117:605.0 118:216.0 119:1534.0 120:208.0 121:58.0 124:12.0 126:671.0 128:813.0 130:257.0 131:518.0 132:449.0 133:670.0 138:196.0 141:87.0 142:6527.0 143:1000.0 144:725.0 145:146.0 146:219.0 147:3280.0 148:690.0 150:35.0 153:116.…	C00077	6262	AHLPHDHHMVZTML-BYPYZUCNSA-N	2043	2932	3467	4881	4518	13020
octadecanol	755409	327	997	85:3812.0 86:224.0 87:853.0 88:401.0 89:7207.0 90:593.0 91:2611.0 92:281.0 93:206.0 94:57.0 95:784.0 96:291.0 97:9121.0 98:859.0 99:2097.0 100:378.0 101:3627.0 102:510.0 103:8469.0 104:862.0 105:36.0 109:308.0 110:74.0 111:3878.0 112:352.0 113:980.0 115:1693.0 116:209.0 121:32.0 123:60.0 124:45.0 125:1173.0 126:164.0 127:120.0 129:1075.0 137:28.0 139:257.0 140:47.0 141:118.0 143:377.0 144:41.0 14…		8221	GLDOVTGHNKAZLK-UHFFFAOYSA-N	1985	1076	984	1959	1723	1614
O-acetylserine	414914	174	3943	85:50.0 88:106.0 89:497.0 90:71.0 91:67.0 92:42.0 93:18.0 95:6.0 100:1115.0 101:583.0 102:369.0 103:258.0 104:89.0 107:294.0 108:42.0 110:29.0 111:25.0 112:39.0 114:153.0 115:82.0 116:2248.0 117:605.0 118:166.0 127:20.0 128:35.0 129:92.0 130:222.0 131:1052.0 132:2219.0 133:371.0 134:647.0 136:37.0 143:114.0 144:320.0 146:17.0 147:692.0 149:416.0 153:1.0 158:108.0 160:21.0 167:25.0 172:25.0 174:33…	C00979	99478	VZXPDPZARILFQX-BYPYZUCNSA-N	779	714	1308	808	795	626
N-methylalanine	288133	130	46153	98:431.0 103:361.0 127:88.0 128:210.0 130:18385.0 131:1890.0 142:364.0 218:235.0 219:19.0 232:139.0 233:14.0 242:5.0 281:20.0 342:4.0 370:1.0 378:12.0 415:3.0 484:3.0 497:12.0	C02721	5288725	GDFAOVXKHJXLEI-VKHMYHEASA-N	1079	3478	1619	2472	1536	3515
nicotinic acid	366992	180	285	85:402.0 86:47.0 87:81.0 90:191.0 91:76.0 94:43.0 99:36.0 100:31.0 103:50.0 105:288.0 106:4046.0 107:327.0 109:67.0 110:145.0 118:33.0 122:66.0 123:45.0 126:72.0 129:143.0 134:280.0 135:48.0 136:4959.0 137:603.0 138:162.0 139:22.0 153:17.0 156:104.0 158:16.0 160:19.0 165:17.0 166:29.0 167:25.0 171:18.0 175:13.0 179:34.0 180:4823.0 181:551.0 182:132.0 184:156.0 195:164.0 196:32.0 198:40.0 200:20.0…	C00253	938	PVNIIMVLHYAWGP-UHFFFAOYSA-N	14060	11780	12650	16296	23474	13960
nicotianamine	898928	186	4701	85:1045.0 86:2209.0 87:492.0 88:565.0 89:531.0 90:17.0 91:24.0 92:91.0 93:60.0 94:2698.0 95:943.0 96:3824.0 97:768.0 98:953.0 99:875.0 100:6932.0 101:1241.0 102:2847.0 103:7119.0 104:1527.0 105:301.0 106:281.0 107:1.0 108:595.0 109:248.0 110:374.0 111:147.0 112:876.0 113:681.0 114:3367.0 115:1337.0 116:3362.0 117:2278.0 118:457.0 119:120.0 120:106.0 121:331.0 122:538.0 123:901.0 124:543.0 125:476…	C05324	9882882	KRGPXXHMOXVMMM-CIUDSAMLSA-N	1229	223	168	1925	1182	1355
N-acetylputrescine	595523	174	87301	85:3862.0 86:56152.0 87:6678.0 88:3311.0 89:518.0 90:72.0 93:1.0 94:49.0 95:146.0 96:2586.0 97:481.0 98:2104.0 99:2411.0 100:32618.0 101:5452.0 102:5394.0 103:1640.0 104:582.0 105:212.0 109:26.0 110:423.0 111:415.0 112:6397.0 113:2161.0 114:2504.0 115:2578.0 116:5494.0 117:3889.0 118:1034.0 119:497.0 120:23.0 122:1872.0 123:114.0 124:123.0 125:23.0 126:826.0 127:360.0 128:3154.0 129:1963.0 130:96…	C02714	122356	KLZGKIDSEJWEDW-UHFFFAOYSA-N	1310	832	1207	906	1397	2744
octadecanoic acid	682693	174	4813	86:1469.0 88:39.0 96:5.0 98:196.0 99:230.0 100:486.0 108:3.0 110:65.0 112:159.0 114:755.0 116:213.0 124:83.0 125:114.0 126:135.0 127:15.0 130:41.0 139:47.0 142:820.0 144:258.0 146:47.0 154:1362.0 166:1.0 168:56.0 170:86.0 172:1116.0 173:212.0 174:2598.0 175:348.0 176:268.0 184:144.0 185:155.0 186:11.0 187:399.0 188:140.0 196:16.0 200:2557.0 201:366.0 202:215.0 209:12.0 211:9.0 212:11.0 213:56.0 2…	C00437	439232	JRLGPAXAGHMNOL-LURJTMIESA-N	1761	7665	7525	18372	13240	41188
N-acetylmannosamine	735323	319	3244	85:1141.0 86:451.0 87:885.0 88:794.0 89:7966.0 90:778.0 91:624.0 93:87.0 94:49.0 95:261.0 96:255.0 97:763.0 98:285.0 99:645.0 100:1414.0 101:2282.0 102:588.0 103:22851.0 104:2059.0 105:1722.0 106:141.0 108:12.0 109:340.0 110:235.0 111:311.0 113:842.0 114:5548.0 115:953.0 116:1164.0 117:12085.0 118:1540.0 119:1530.0 120:118.0 123:92.0 125:29.0 126:101.0 127:736.0 128:479.0 129:16363.0 130:2769.0 1…	C00645	439281	OVRNDRQMDRJTHS-ZTVVOAFPSA-N	7288	6912	7081	34008	12415	41850
n-acetyl-d-hexosamine	746341	319	1674	85:448.0 86:230.0 88:655.0 89:9641.0 90:778.0 99:345.0 100:2544.0 101:2131.0 102:964.0 103:45456.0 104:4561.0 105:1970.0 106:10.0 113:655.0 114:2492.0 115:766.0 116:104.0 117:11596.0 118:1129.0 119:1434.0 126:279.0 127:100.0 128:346.0 129:15183.0 130:2624.0 131:3200.0 133:18066.0 134:1988.0 135:689.0 140:72.0 141:221.0 142:588.0 143:1887.0 144:357.0 146:152.0 147:49213.0 148:7660.0 149:5097.0 150…	C03878	24139	OVRNDRQMDRJTHS-FMDGEEDCSA-N	1137	1779	1573	8014	5048	12958
N-acetyl-D-galactosamine	723255	202	110343	85:627.0 86:261.0 87:21356.0 88:1373.0 89:5326.0 90:130.0 91:161.0 95:237.0 96:68.0 97:1088.0 98:343.0 99:1634.0 100:2143.0 101:1471.0 102:1075.0 103:9375.0 104:938.0 105:1028.0 107:87.0 108:134.0 109:278.0 111:454.0 112:509.0 113:954.0 114:629.0 115:703.0 116:3570.0 117:10573.0 118:1265.0 119:647.0 120:158.0 122:136.0 123:291.0 124:123.0 125:136.0 126:277.0 127:331.0 128:962.0 129:16447.0 130:32…				4768	2452	1873	5005	2129	3971
myo-inositol	730022	305	1741	85:113.0 86:491.0 87:31.0 88:19.0 89:298.0 90:43.0 95:6.0 99:170.0 100:411.0 101:320.0 102:164.0 103:3399.0 104:366.0 105:2.0 107:22.0 108:49.0 109:262.0 111:243.0 112:149.0 113:176.0 114:90.0 115:187.0 116:296.0 117:1042.0 118:228.0 119:212.0 121:1.0 123:6.0 124:38.0 125:22.0 126:73.0 127:67.0 128:163.0 129:4240.0 130:611.0 131:1566.0 132:262.0 133:3203.0 134:572.0 135:421.0 136:43.0 138:92.0 13…	C00137	892	CDAISMWEOUEBRE-UHFFFAOYSA-N	120887	127483	122843	22804	30895	33349
mucic acid	709842	333	6426	85:27.0 88:2.0 89:28.0 90:101.0 93:21.0 95:66.0 99:171.0 101:153.0 102:448.0 103:1679.0 104:125.0 105:13.0 106:2.0 107:23.0 110:36.0 111:100.0 115:17.0 117:651.0 118:112.0 121:8.0 124:1.0 128:77.0 129:1082.0 130:312.0 131:424.0 133:1205.0 134:12.0 135:82.0 136:4.0 137:3.0 139:2.0 140:41.0 141:17.0 142:106.0 143:1480.0 144:111.0 145:32.0 146:17.0 147:6387.0 148:679.0 149:640.0 150:1.0 152:3.0 153:…	C00879	3037582	DSLZVSRJTYRBFB-DUHBMQHGSA-N	1168	1508	1778	778	1018	1987
monomyristin	838305	343	97325	85:2267.0 86:155.0 87:266.0 88:191.0 89:1079.0 90:93.0 93:174.0 94:140.0 95:2721.0 96:151.0 97:1617.0 98:472.0 99:467.0 100:29.0 101:4826.0 102:358.0 103:3998.0 104:229.0 105:244.0 107:108.0 109:1496.0 111:983.0 112:118.0 113:245.0 115:330.0 116:2438.0 117:3520.0 118:294.0 119:216.0 121:96.0 123:657.0 125:76.0 128:28.0 129:4386.0 130:725.0 131:2022.0 132:732.0 133:2276.0 134:181.0 135:134.0 137:2…		79050	DCBSHORRWZKAKO-UHFFFAOYSA-N	370	450	461	691	359	576
methionine sulfoxide	605401	128	1689	85:190.0 86:166.0 87:115.0 88:218.0 89:228.0 90:246.0 91:507.0 93:268.0 95:100.0 96:21.0 97:18.0 98:97.0 99:117.0 100:2102.0 101:139.0 102:866.0 103:1736.0 104:167.0 107:262.0 109:20.0 112:159.0 113:5.0 114:774.0 115:220.0 116:152.0 117:80.0 118:107.0 119:358.0 120:67.0 121:90.0 123:130.0 124:16.0 125:4.0 128:17068.0 129:2443.0 130:1288.0 131:524.0 132:237.0 133:525.0 134:149.0 135:137.0 136:133.…	C02989	158980	QEFRNWWLZKMPFJ-YGVKFDHGSA-N	2740	3844	4535	1499	2082	2817
methionine	483560	176	45	86:209.0 87:157.0 88:89.0 92:28.0 96:49.0 98:179.0 100:943.0 101:113.0 102:175.0 103:199.0 104:109.0 105:441.0 107:31.0 114:409.0 115:107.0 117:136.0 118:21.0 122:14.0 128:6524.0 129:603.0 130:496.0 131:1184.0 132:354.0 134:118.0 144:59.0 145:49.0 146:97.0 147:486.0 148:243.0 149:200.0 151:51.0 159:53.0 160:202.0 161:47.0 162:43.0 163:30.0 164:16.0 172:30.0 174:90.0 175:14.0 176:5168.0 177:722.0 …	C00073	6137	FFEARJCKVFRZRR-BYPYZUCNSA-N	297	368	182	1000	1529	1296
methanolphosphate	289520	241	5393	91:189.0 98:118.0 99:213.0 109:13.0 110:42.0 115:116.0 117:125.0 118:94.0 119:81.0 121:107.0 122:6.0 123:105.0 130:13.0 133:646.0 134:53.0 135:408.0 136:125.0 137:176.0 143:34.0 144:4.0 151:78.0 158:18.0 160:2.0 163:856.0 164:67.0 165:58.0 167:92.0 168:16.0 181:147.0 184:128.0 195:233.0 198:4.0 210:1.0 211:438.0 212:72.0 213:19.0 225:3.0 228:46.0 239:1.0 241:2338.0 242:433.0 243:249.0 244:9.0 256…		13130	CAAULPUQFIIOTL-UHFFFAOYSA-N	1125	653	919	1577	2588	801
melibiose	988497	361	4730	87:30.0 88:14.0 89:775.0 90:43.0 96:163.0 99:91.0 100:296.0 101:841.0 102:257.0 103:3880.0 104:223.0 105:205.0 109:146.0 113:136.0 114:48.0 116:215.0 117:1162.0 118:29.0 125:3.0 129:2842.0 130:613.0 131:483.0 133:1258.0 134:133.0 135:18.0 137:14.0 138:29.0 139:3.0 140:57.0 141:70.0 142:53.0 143:226.0 145:162.0 147:3683.0 148:373.0 149:291.0 150:67.0 153:61.0 154:4.0 155:526.0 156:117.0 157:540.0 …	C05402	440658	DLRVVLDZNNYCBX-ABXHMFFYSA-N	347	794	166	1218	356	1697
melezitose	1146704	361	16664	85:2882.0 86:356.0 87:1453.0 88:717.0 89:2493.0 90:260.0 94:146.0 95:522.0 96:449.0 97:1475.0 98:147.0 99:1815.0 100:130.0 101:4813.0 102:1108.0 103:59199.0 104:5259.0 105:2332.0 106:118.0 108:29.0 109:3609.0 110:126.0 111:1525.0 112:231.0 113:2422.0 114:582.0 115:2067.0 116:2464.0 117:12895.0 118:1303.0 119:1375.0 120:19.0 121:68.0 123:27.0 125:469.0 126:29.0 127:1837.0 128:405.0 129:57490.0 130…	C08243	92817	QWIZNVHXZXRPDR-WSCXOGSTSA-N	331	166	196	346	249	685
maltotriose	1176972	361	22127	86:12.0 89:143.0 94:19.0 101:227.0 102:15.0 103:521.0 110:35.0 111:7.0 112:3.0 116:24.0 117:105.0 118:58.0 121:25.0 122:29.0 123:44.0 129:565.0 133:89.0 135:62.0 140:15.0 141:38.0 143:85.0 145:13.0 147:736.0 148:48.0 149:56.0 151:22.0 155:50.0 157:42.0 160:63.0 163:57.0 164:3.0 165:13.0 167:38.0 168:3.0 169:297.0 171:22.0 173:21.0 174:1.0 175:50.0 177:57.0 178:53.0 181:33.0 183:10.0 187:19.0 189:…	C01835	439586	FYGDTMLNYKFZSV-DZOUCCHMSA-N	1896	1726	173	1714	1376	5802
maltose	946601	204	1979	85:18.0 86:40.0 87:38.0 89:640.0 90:50.0 94:3.0 95:51.0 96:226.0 97:52.0 98:60.0 99:10.0 100:262.0 101:31.0 102:157.0 103:2571.0 104:171.0 105:231.0 108:7.0 109:86.0 111:17.0 112:13.0 113:130.0 114:62.0 116:82.0 117:1560.0 118:98.0 119:98.0 125:5.0 127:10.0 128:39.0 129:1849.0 130:331.0 131:223.0 132:24.0 133:813.0 134:81.0 140:25.0 141:77.0 142:107.0 143:428.0 145:58.0 147:3256.0 148:427.0 149:3…	C00208	439186	GUBGYTABKSRVRQ-PICCSMPSSA-N	294962	155633	325065	52527	86673	10704
maltitol	976828	361	21702	85:3520.0 86:1058.0 87:4048.0 88:2717.0 89:13864.0 90:1254.0 91:1100.0 92:224.0 93:536.0 94:531.0 95:1398.0 96:393.0 97:5331.0 98:793.0 99:3677.0 100:559.0 101:13808.0 102:2729.0 103:123175.0 104:12108.0 105:5982.0 106:394.0 107:504.0 108:158.0 109:3358.0 110:352.0 111:3577.0 112:570.0 113:4772.0 114:1142.0 115:4247.0 116:5894.0 117:73813.0 118:7390.0 119:5408.0 120:474.0 121:357.0 122:75.0 123:2…	D04845	493591	VQHSOMBJVWLPSR-WUJBLJFYSA-N	933	771	772	1936	687	1663
malonic acid	305372	233	16918	85:1026.0 86:1326.0 87:4220.0 88:2045.0 89:1145.0 90:185.0 91:256.0 93:120.0 94:177.0 95:78.0 96:135.0 97:304.0 98:370.0 99:12693.0 100:1810.0 101:5145.0 102:1329.0 103:2418.0 104:448.0 105:1540.0 107:59.0 108:167.0 109:3011.0 110:122.0 111:448.0 113:89.0 114:57.0 115:3728.0 116:2072.0 117:4257.0 118:696.0 119:863.0 120:61.0 122:131.0 124:104.0 126:90.0 127:206.0 130:370.0 131:7673.0 132:1197.0 1…	C00383	867	OFOBLEOULBTSOW-UHFFFAOYSA-N	378	1030	661	490	535	1159
malic acid	463180	233	1391	85:66.0 87:316.0 88:106.0 89:148.0 90:42.0 95:37.0 99:129.0 101:4462.0 102:488.0 103:641.0 104:93.0 105:294.0 115:533.0 116:432.0 117:2305.0 118:259.0 119:501.0 120:70.0 121:62.0 124:21.0 129:385.0 131:1945.0 132:129.0 133:6850.0 134:1075.0 135:667.0 136:51.0 137:33.0 139:20.0 142:41.0 143:745.0 144:107.0 145:145.0 147:21089.0 148:2969.0 149:2528.0 150:99.0 151:286.0 153:24.0 158:12.0 159:29.0 16…	C00711	525	BJEPYKJPYRNKOW-UHFFFAOYSA-N	187721	218394	227844	33954	271376	19869
maleimide	245118	154	1743	85:294.0 86:375.0 87:61.0 88:60.0 92:7.0 93:188.0 94:171.0 96:191.0 97:130.0 99:129.0 100:1406.0 101:44.0 102:144.0 103:750.0 105:72.0 107:179.0 110:1243.0 111:89.0 114:287.0 115:459.0 116:31.0 117:256.0 126:37.0 127:659.0 128:781.0 130:926.0 131:244.0 133:167.0 134:886.0 135:5.0 141:1.0 144:9.0 146:57.0 147:1899.0 149:79.0 150:32.0 154:6151.0 155:630.0 156:263.0 157:17.0 160:56.0 167:18.0 168:5.…	C07272	10935	PEEHTFAAVSWFBL-UHFFFAOYSA-N	2528	4235	5685	10396	6347	7823
maleic acid	363611	245	14714	85:300.0 86:27.0 87:53.0 88:3.0 89:7.0 90:9.0 92:15.0 93:51.0 97:3.0 98:245.0 99:110.0 100:25.0 101:8.0 102:26.0 103:103.0 104:2.0 105:20.0 106:28.0 107:81.0 108:16.0 110:4.0 111:2.0 113:162.0 114:6.0 115:612.0 116:5.0 117:167.0 118:22.0 119:32.0 120:3.0 123:2.0 126:363.0 127:156.0 128:46.0 129:24.0 130:87.0 131:191.0 133:608.0 134:197.0 135:49.0 136:9.0 137:1.0 138:1.0 143:343.0 144:5.0 145:15.0…	C01384	444266	VZCYOOQTPOCHFL-UPHRSURJSA-N	886	1633	1645	1744	2052	3553
lysine	663483	156	12	85:2755.0 86:29130.0 87:3786.0 88:12077.0 89:1291.0 90:709.0 92:136.0 93:103.0 94:668.0 95:313.0 96:506.0 97:609.0 98:2819.0 99:1955.0 100:31497.0 101:4429.0 102:7671.0 103:3645.0 104:565.0 105:379.0 106:83.0 107:97.0 108:128.0 109:134.0 110:753.0 111:416.0 112:6522.0 113:2018.0 114:7116.0 115:10574.0 116:3465.0 117:4929.0 118:1028.0 119:900.0 120:191.0 121:127.0 123:145.0 124:606.0 125:212.0 126…	C00047	5962	KDXKERNSBIXSRK-YFKPBYRVSA-N	9994	3057	7769	3321	5763	4161
lignoceric acid	978597	132	104210	85:2380.0 86:760.0 89:854.0 91:551.0 92:193.0 93:904.0 94:146.0 95:3048.0 96:974.0 97:3155.0 98:2298.0 99:1510.0 102:139.0 105:433.0 107:88.0 109:1019.0 111:1448.0 112:385.0 113:495.0 116:1737.0 117:37070.0 118:3596.0 119:1601.0 120:87.0 121:738.0 123:159.0 125:482.0 129:17441.0 130:2113.0 131:3037.0 132:17484.0 133:6436.0 134:1239.0 135:1008.0 143:1648.0 145:11762.0 146:1599.0 153:158.0 154:47.0…	C08320	11197	QZZGJDVWLFXDLK-UHFFFAOYSA-N	813	985	580	1268	732	1762
levoglucosan	569637	204	3169	85:775.0 87:165.0 88:163.0 89:177.0 90:42.0 91:21.0 92:2.0 95:13.0 97:132.0 98:53.0 99:731.0 100:180.0 101:2830.0 102:212.0 103:5456.0 104:270.0 105:366.0 109:317.0 111:424.0 112:33.0 113:818.0 114:131.0 115:724.0 116:1575.0 117:3643.0 118:337.0 119:568.0 120:38.0 125:69.0 126:44.0 127:263.0 129:5991.0 130:703.0 131:1830.0 132:221.0 133:3867.0 134:297.0 135:293.0 136:48.0 139:2.0 140:20.0 141:67.…		2724705	TWNIBLMWSKIRAT-VFUOTHLCSA-N	3064	3052	2803	2620	3819	5103
leucine	346101	158	9	85:4635.0 86:3771.0 87:1723.0 88:653.0 90:216.0 92:322.0 93:257.0 94:240.0 95:264.0 96:604.0 97:648.0 98:1293.0 99:2270.0 100:16154.0 101:2483.0 102:35025.0 103:8176.0 104:1484.0 106:132.0 109:214.0 110:350.0 111:258.0 112:641.0 113:670.0 114:595.0 115:4531.0 116:6283.0 117:2966.0 118:912.0 119:1252.0 120:148.0 124:228.0 125:94.0 126:557.0 127:719.0 128:4500.0 129:1122.0 130:7269.0 131:3307.0 132…	C00123	6106	ROHFNLRQFUQHCH-YFKPBYRVSA-N	9882	21667	7447	12670	59143	50289
lauric acid	547906	117	49	85:168.0 86:141.0 87:101.0 89:291.0 93:60.0 95:377.0 96:145.0 97:251.0 98:244.0 101:191.0 104:48.0 105:176.0 109:155.0 111:88.0 115:37.0 116:428.0 117:7512.0 118:665.0 119:226.0 120:42.0 122:42.0 129:2879.0 130:369.0 131:1222.0 132:1823.0 133:146.0 134:55.0 139:64.0 143:180.0 145:762.0 146:42.0 147:217.0 153:16.0 154:30.0 157:84.0 160:63.0 169:49.0 171:95.0 176:32.0 179:30.0 185:98.0 186:22.0 187…	C02679	3893	POULHZVOKOAJMA-UHFFFAOYSA-N	27846	21815	25524	7108	29045	8870
lactic acid	217657	191	80	85:8684.0 86:6573.0 87:72227.0 88:111565.0 89:22391.0 90:1554.0 91:2622.0 92:778.0 93:502.0 94:4760.0 95:1164.0 96:739.0 97:892.0 98:246.0 99:4891.0 100:2372.0 101:61750.0 102:48891.0 103:46949.0 104:6822.0 105:17397.0 106:1817.0 107:2274.0 108:297.0 109:91.0 111:450.0 113:4576.0 114:1039.0 115:35415.0 116:15880.0 117:1091636.0 118:122979.0 119:56962.0 120:3499.0 121:613.0 126:206.0 127:1515.0 12…	C01432	612	JVTAAEKCZFNVCJ-UHFFFAOYSA-N	59341	72100	44044	79209	81058	271315
ketohexose	627414	307	16813	86:98.0 89:2433.0 90:52.0 100:571.0 103:21582.0 104:1949.0 105:850.0 110:64.0 113:20.0 114:86.0 117:1212.0 142:44.0 163:412.0 164:32.0 172:447.0 173:138.0 174:51.0 184:57.0 189:815.0 190:116.0 197:21.0 200:10.0 201:114.0 202:65.0 205:222.0 214:112.0 216:35.0 217:8093.0 218:1576.0 219:397.0 220:34.0 221:96.0 225:24.0 244:27.0 256:36.0 261:19.0 262:14.0 263:50.0 275:42.0 277:708.0 278:223.0 279:88.…	C00795	439312	BJHIKXHVCXFQLS-PUFIMZNGSA-N	3006	1865	2490	2865	2422	2134
isomaltose	993307	204	102808	85:354.0 86:159.0 87:300.0 88:107.0 89:2566.0 90:219.0 91:69.0 94:27.0 95:98.0 96:86.0 97:217.0 98:61.0 99:317.0 100:1011.0 101:2135.0 102:674.0 103:10925.0 104:1013.0 105:1192.0 107:56.0 109:262.0 111:279.0 112:54.0 113:431.0 114:162.0 115:365.0 116:1120.0 117:4251.0 118:421.0 119:535.0 125:40.0 126:98.0 127:266.0 128:138.0 129:6215.0 130:891.0 131:1759.0 132:367.0 133:4135.0 134:423.0 135:395.0…	C00252	439193	DLRVVLDZNNYCBX-RTPHMHGBSA-N	6621	17735	2322	2794	4042	41004
isoleucine	359251	158	15	85:1549.0 86:3001.0 87:645.0 88:285.0 89:271.0 90:580.0 91:64.0 92:52.0 95:58.0 96:323.0 97:189.0 98:829.0 99:977.0 100:9875.0 101:1414.0 102:3456.0 103:1535.0 104:311.0 105:134.0 111:127.0 112:440.0 113:373.0 114:1505.0 115:765.0 116:651.0 118:274.0 119:292.0 121:53.0 123:27.0 126:183.0 128:1693.0 129:920.0 130:964.0 131:1559.0 132:2068.0 133:2024.0 135:106.0 142:989.0 143:511.0 144:398.0 145:30…	C00407	6306	AGPKZVBTJJNPAG-WHFBIAKZSA-N	15929	26130	21196	14582	101135	34401
isohexonic acid	698302	333	100866	85:4516.0 86:1527.0 87:7244.0 88:3762.0 89:20346.0 90:1668.0 91:1161.0 92:385.0 93:296.0 94:327.0 95:832.0 96:443.0 97:3951.0 98:678.0 99:5414.0 100:1202.0 101:19281.0 102:19463.0 103:145699.0 104:14299.0 105:7979.0 106:535.0 107:1368.0 108:238.0 109:357.0 110:174.0 111:2060.0 112:443.0 113:4047.0 114:728.0 115:6155.0 116:5400.0 117:71550.0 118:7479.0 119:7784.0 120:708.0 121:457.0 122:71.0 123:2…		604	RGHNJXZEOKUKBD-UHFFFAOYSA-N	879	983	527	637	460	562
isocitric acid	616323	245	12267	89:522.0 90:180.0 95:584.0 97:191.0 98:207.0 99:600.0 101:378.0 102:3.0 103:489.0 106:964.0 109:156.0 112:78.0 113:859.0 114:122.0 116:611.0 118:39.0 119:171.0 121:116.0 125:52.0 127:331.0 128:413.0 129:390.0 133:1883.0 136:574.0 140:130.0 143:846.0 144:381.0 145:464.0 147:7317.0 148:543.0 149:1044.0 150:416.0 151:31.0 155:15.0 156:300.0 157:980.0 158:167.0 159:58.0 161:79.0 163:99.0 167:4.0 169:…	C00451	5318532	ODBLHEXUDAPZAU-ZAFYKAAXSA-N	3688	2120	2561	2355	509	1510
inositol-4-monophosphate	845976	315	4759	100:40.0 104:35.0 107:57.0 113:34.0 117:5.0 128:7.0 129:318.0 133:192.0 137:66.0 142:185.0 143:288.0 144:3.0 147:3716.0 148:705.0 150:3.0 151:84.0 153:82.0 155:66.0 156:40.0 158:31.0 159:5.0 163:11.0 164:91.0 166:55.0 167:35.0 168:65.0 169:49.0 173:33.0 177:50.0 178:26.0 180:12.0 181:79.0 182:9.0 183:29.0 189:11.0 190:133.0 191:543.0 192:52.0 194:70.0 195:10.0 196:25.0 201:25.0 207:133.0 209:68.0…	C03546	440043	INAPMGSXUVUWAF-GFWFORPUSA-N	663	359	318	651	406	495
indole-3-acetate	684929	202	69	85:142.0 87:38.0 89:42.0 91:40.0 100:21.0 101:105.0 102:208.0 105:43.0 115:43.0 116:34.0 119:53.0 121:26.0 128:130.0 129:377.0 130:199.0 131:197.0 133:47.0 145:101.0 148:147.0 157:44.0 160:50.0 161:30.0 167:14.0 169:17.0 170:37.0 172:34.0 174:29.0 184:57.0 186:179.0 187:57.0 200:136.0 201:41.0 202:3519.0 203:606.0 204:162.0 217:45.0 226:14.0 228:28.0 276:55.0 319:239.0 320:67.0 321:16.0 330:17.0 …	C00954	802	SEOVTRFCIGRIMH-UHFFFAOYSA-N	501	271	242	3878	4253	2321
hydroxylamine	255241	146	139	85:633.0 86:2313.0 87:825.0 88:529.0 91:101.0 92:48.0 96:39.0 99:99.0 100:1181.0 101:208.0 103:445.0 105:237.0 109:19.0 116:169.0 117:579.0 118:114.0 119:2103.0 120:482.0 121:248.0 124:18.0 126:27.0 129:42.0 131:1281.0 132:298.0 133:4524.0 135:417.0 136:79.0 142:20.0 144:27.0 145:78.0 146:4294.0 147:2233.0 148:673.0 149:132.0 161:231.0 172:17.0 187:19.0 188:77.0 190:14.0 204:105.0 205:68.0 238:22…	C00192	787	AVXURJPOCDRRFD-UHFFFAOYSA-N	95131	34935	32149	160035	86397	93729
hydroxycarbamate NIST	325948	278	7010	86:1090.0 87:384.0 89:78.0 99:251.0 102:276.0 107:178.0 108:1.0 110:207.0 119:381.0 127:1.0 131:531.0 132:298.0 133:1122.0 135:10.0 143:27.0 146:671.0 147:8487.0 148:1209.0 149:624.0 155:128.0 157:23.0 160:1255.0 161:198.0 162:131.0 163:12.0 169:38.0 171:2468.0 172:143.0 173:288.0 186:141.0 189:1974.0 190:204.0 193:109.0 194:27.0 205:140.0 206:5.0 207:302.0 208:56.0 209:7.0 221:55.0 261:10.0 267:…		16639161	DRAJWRKLRBNJRQ-UHFFFAOYSA-M	3434	2393	1617	4186	3374	2056
homoserine	443878	218	2849	101:66.0 102:400.0 103:4169.0 104:311.0 105:88.0 108:5.0 113:20.0 114:56.0 115:64.0 116:6.0 117:924.0 118:50.0 125:1.0 128:3071.0 129:503.0 130:734.0 131:345.0 132:149.0 133:513.0 134:269.0 135:55.0 139:3.0 140:11.0 141:19.0 145:11.0 146:159.0 147:1347.0 148:40.0 149:294.0 157:459.0 158:17.0 159:17.0 172:20.0 177:38.0 180:8.0 184:17.0 185:46.0 191:9.0 199:4.0 200:1.0 202:287.0 204:73.0 208:3.0 21…	C00263	12647	UKAUYVFTDYCKQA-VKHMYHEASA-N	470	259	226	678	535	792
homocystine	874865	128	2786	85:58.0 87:20.0 88:504.0 89:93.0 91:89.0 94:14.0 100:924.0 101:447.0 102:115.0 103:1568.0 104:115.0 107:34.0 108:14.0 110:41.0 112:98.0 113:23.0 114:484.0 115:132.0 116:34.0 117:946.0 118:171.0 119:35.0 126:15.0 128:10523.0 129:2584.0 130:634.0 131:361.0 132:23.0 133:451.0 134:29.0 142:4.0 143:6.0 144:24.0 145:41.0 146:130.0 147:2201.0 148:453.0 149:191.0 153:17.0 158:137.0 159:48.0 160:3354.0 16…	C01817	10010	ZTVZLYBCZNMWCF-UHFFFAOYSA-N	1160	300	334	678	429	2112
histidine	664395	154	58170	132:965.0 153:2576.0 154:57570.0 155:11163.0 166:1042.0 167:250.0 226:659.0 238:1978.0 239:480.0 253:84.0 254:7954.0 255:1931.0 256:779.0 257:542.0 258:37.0 266:374.0 267:124.0 299:459.0 312:23.0 328:161.0 330:104.0 355:85.0 356:618.0 357:289.0 371:225.0 372:23.0 420:9.0 435:44.0 436:68.0	C00135	6274	HNDVDQJCIGZPNO-YFKPBYRVSA-N	5311	3546	3490	4747	3205	3320
heptadecanoic acid	751309	117	727	86:84.0 89:126.0 93:146.0 95:297.0 97:364.0 98:171.0 99:152.0 101:71.0 105:120.0 107:47.0 109:65.0 111:142.0 112:68.0 113:69.0 116:319.0 117:6884.0 118:515.0 119:190.0 123:26.0 125:38.0 129:2928.0 130:357.0 131:779.0 132:2003.0 133:510.0 134:126.0 141:18.0 143:248.0 145:1080.0 146:130.0 149:39.0 152:19.0 153:14.0 159:91.0 163:18.0 171:63.0 174:86.0 177:28.0 182:19.0 187:82.0 189:15.0 197:18.0 201…		10465	KEMQGTRYUADPNZ-UHFFFAOYSA-N	7573	5136	5367	10654	7428	14064
guanosine	957445	324	64568	85:3730.0 86:6111.0 87:6461.0 88:1183.0 89:20272.0 90:1215.0 92:726.0 97:12441.0 98:5083.0 99:33446.0 100:9239.0 101:30640.0 102:3188.0 103:241653.0 104:22140.0 105:10423.0 106:801.0 107:933.0 109:935.0 110:3275.0 111:12688.0 112:3363.0 113:14407.0 114:2874.0 115:59667.0 116:14000.0 117:46098.0 118:5769.0 119:7215.0 120:950.0 122:433.0 123:1322.0 124:1959.0 125:4378.0 126:5262.0 127:8454.0 129:59…	C00387	6802	NYHBQMYGNKIUIF-UUOKFMHZSA-N	208	419	290	1318	434	1288
guanine	744307	352	2519	85:485.0 86:288.0 87:42.0 89:317.0 95:86.0 98:175.0 99:1474.0 100:782.0 101:980.0 102:75.0 103:1581.0 104:106.0 105:14.0 110:49.0 111:272.0 112:15.0 113:289.0 114:183.0 115:231.0 116:930.0 117:753.0 118:116.0 119:40.0 122:16.0 124:27.0 125:94.0 126:14.0 127:102.0 128:117.0 129:1922.0 130:538.0 131:1046.0 132:378.0 133:1248.0 135:247.0 137:42.0 138:19.0 139:86.0 140:23.0 141:220.0 142:118.0 143:24…	C00242	764	UYTPUPDQBNUYGX-UHFFFAOYSA-N	451	839	320	761	774	2257
glycolic acid	227636	177	1971	86:321.0 87:877.0 88:2215.0 89:1177.0 90:166.0 92:46.0 95:690.0 98:47.0 99:43.0 100:1.0 101:491.0 102:395.0 103:3236.0 104:445.0 105:759.0 106:5.0 107:431.0 110:197.0 113:123.0 114:1.0 115:778.0 116:235.0 117:2708.0 118:351.0 119:694.0 120:123.0 121:18.0 124:3.0 131:2476.0 132:305.0 133:6921.0 134:1259.0 135:297.0 144:1.0 146:382.0 147:57199.0 148:9255.0 149:5731.0 150:464.0 151:221.0 161:3331.0 …	C00160	757	AEMRFAOFKBGASW-UHFFFAOYSA-N	448500	309241	399651	129036	135104	22982
glycine	368707	248	6	85:2882.0 86:87494.0 87:10917.0 88:4018.0 89:822.0 92:65.0 93:42.0 94:27.0 95:426.0 96:50.0 97:67.0 99:1489.0 100:53029.0 101:10140.0 102:5892.0 103:928.0 105:1276.0 110:146.0 113:1787.0 114:44.0 115:2820.0 116:1864.0 117:12472.0 118:47.0 119:3422.0 122:40.0 123:85.0 125:63.0 129:156.0 130:9640.0 131:7466.0 132:862.0 133:31722.0 134:5661.0 135:2633.0 144:2949.0 145:349.0 146:1208.0 147:26782.0 14…	C00037	750	DHMQDGOQFOQNFH-UHFFFAOYSA-N	19259	10329	8875	26071	31859	25906
glycerol-alpha-phosphate	593299	357	62254	87:8694.0 88:4191.0 89:11433.0 91:1884.0 92:79.0 93:566.0 94:275.0 101:102101.0 102:12242.0 103:100742.0 104:10244.0 105:10029.0 106:1478.0 107:3362.0 108:394.0 109:1271.0 114:1073.0 115:21169.0 116:22830.0 117:21094.0 118:3210.0 119:10846.0 120:1726.0 121:5718.0 122:528.0 123:2359.0 124:280.0 129:67176.0 130:12007.0 131:50454.0 132:6337.0 133:92102.0 134:12770.0 135:27101.0 136:3144.0 137:9042.0…	C03189	754	AWUCVROLDVIAJX-UHFFFAOYSA-N	1291	1333	1569	3043	1878	1612
glycerol-3-galactoside	800205	204	100875	85:119.0 86:50.0 88:92.0 89:704.0 90:63.0 97:170.0 99:209.0 101:1588.0 102:180.0 103:7466.0 104:638.0 105:274.0 113:140.0 114:16.0 115:228.0 116:505.0 117:2068.0 118:19.0 119:111.0 129:3086.0 130:248.0 131:1536.0 132:221.0 133:1744.0 135:112.0 136:31.0 141:23.0 143:419.0 144:45.0 147:6254.0 148:466.0 149:464.0 150:25.0 158:13.0 159:168.0 169:405.0 172:18.0 175:156.0 189:502.0 190:237.0 191:1005.0…	C05401	16048618	NHJUPBDCSOGIKX-NTXXKDEISA-N	56443	52558	74156	479166	203185	330859
glycerol	344466	205	30	85:1069.0 86:1979.0 87:2157.0 88:1086.0 89:5466.0 90:494.0 91:283.0 94:134.0 97:170.0 99:483.0 100:547.0 101:7688.0 102:1229.0 103:30772.0 104:2994.0 105:1697.0 106:143.0 108:135.0 109:140.0 111:130.0 112:89.0 113:993.0 114:232.0 115:2539.0 116:2329.0 117:35562.0 118:3659.0 119:3831.0 120:444.0 121:441.0 122:107.0 123:185.0 124:113.0 128:225.0 129:5116.0 130:612.0 131:6207.0 132:1094.0 133:25238.…	C00116	753	PEDCQBHIVMGVHV-UHFFFAOYSA-N	377778	257188	287238	204623	204080	201326
glyceric acid	379720	189	64633	89:17203.0 90:2441.0 93:14397.0 94:436.0 96:6846.0 97:4786.0 101:30389.0 102:111844.0 103:125795.0 104:16353.0 105:10971.0 106:1126.0 107:1070.0 109:2545.0 110:1066.0 111:10069.0 115:11906.0 116:13571.0 117:69931.0 118:7089.0 119:17314.0 120:2108.0 121:2461.0 122:3.0 123:2552.0 124:41.0 125:1131.0 130:37320.0 131:30635.0 132:5543.0 133:136337.0 134:19663.0 135:15917.0 137:2072.0 138:72.0 141:3981…	C00258	439194	RBNPOMFGQQGHHO-UWTATZPHSA-N	570791	675913	613035	121791	193039	70773
glutaric acid	421260	261	1727	88:191.0 91:36.0 97:767.0 98:37.0 99:40.0 100:340.0 101:236.0 102:261.0 103:344.0 104:57.0 114:112.0 115:81.0 116:704.0 117:526.0 118:162.0 120:11.0 128:639.0 129:1748.0 130:358.0 131:182.0 132:119.0 133:497.0 135:53.0 142:34.0 143:21.0 144:1230.0 145:204.0 147:5413.0 148:702.0 149:827.0 151:43.0 158:934.0 159:179.0 160:47.0 186:172.0 187:30.0 189:439.0 199:13.0 203:445.0 204:296.0 205:234.0 217:…	C00489	743	JFCQEDHGNNZCLN-UHFFFAOYSA-N	4467	2750	3676	2358	3683	1612
glutamine	600315	156	18	85:588.0 86:773.0 87:527.0 88:297.0 89:472.0 90:276.0 91:144.0 92:65.0 93:78.0 94:61.0 95:137.0 96:185.0 97:201.0 98:705.0 99:418.0 100:4218.0 101:1051.0 102:801.0 104:146.0 105:125.0 107:73.0 110:227.0 111:76.0 112:1090.0 113:753.0 114:2855.0 115:2580.0 116:2463.0 117:1187.0 118:279.0 119:308.0 122:34.0 124:65.0 125:100.0 126:1306.0 128:4527.0 129:1216.0 130:1701.0 131:3856.0 132:1540.0 133:2992…	C00064	5961	ZDXPYRJPNDTMRX-VKHMYHEASA-N	64425	56395	46863	61618	406655	42776
glutamic acid	529100	246	28	85:1143.0 86:983.0 87:725.0 88:453.0 89:313.0 90:36.0 91:51.0 95:189.0 96:269.0 97:224.0 98:467.0 99:626.0 100:5243.0 101:1252.0 102:493.0 103:1043.0 104:79.0 105:259.0 108:335.0 109:58.0 110:448.0 111:44.0 112:737.0 113:669.0 114:1398.0 115:911.0 116:669.0 117:712.0 118:217.0 119:303.0 120:26.0 122:179.0 123:41.0 125:90.0 126:202.0 127:190.0 128:17149.0 129:3445.0 130:1476.0 131:1330.0 132:969.0…	C00025	33032	WHUUTDBJXJRKMK-VKHMYHEASA-N	5076	27699	17004	9748	52339	20160
glucose-1-phosphate	594647	217	3167	85:385.0 86:98.0 87:248.0 88:286.0 89:468.0 90:224.0 92:20.0 95:218.0 99:284.0 101:1180.0 103:1916.0 104:47.0 107:220.0 109:96.0 110:193.0 111:260.0 112:20.0 113:386.0 114:41.0 115:209.0 116:863.0 117:2309.0 118:189.0 119:243.0 125:12.0 126:151.0 128:127.0 129:1571.0 130:306.0 131:508.0 132:123.0 133:2331.0 134:352.0 135:130.0 136:1.0 139:40.0 140:858.0 141:105.0 142:138.0 143:915.0 144:125.0 145…	C00103	65533	HXXFSFRBOHSIMQ-VFUOTHLCSA-N	16912	15581	16449	17819	18009	17333
glucose	650867	319	5	85:8086.0 86:11427.0 87:11651.0 88:7928.0 89:100314.0 90:8478.0 91:4620.0 92:397.0 93:206.0 94:821.0 95:652.0 96:898.0 97:3635.0 98:2475.0 99:9503.0 100:22000.0 101:34521.0 102:17924.0 103:194583.0 104:19618.0 105:50627.0 106:5040.0 107:1934.0 108:375.0 109:525.0 110:1483.0 111:3999.0 112:3200.0 113:7268.0 114:21434.0 115:15337.0 116:11291.0 117:146841.0 118:15191.0 119:15558.0 120:1398.0 121:846…	C00221	64689	WQZGKKKJIJFFOK-VFUOTHLCSA-N	90089	227403	43947	25655	36759	477374
gluconic acid	693148	333	7501	87:39.0 89:155.0 99:15.0 100:306.0 101:268.0 102:393.0 103:2729.0 104:264.0 105:196.0 109:2.0 111:2.0 113:144.0 116:8.0 117:1117.0 118:12.0 127:30.0 129:1186.0 130:285.0 131:546.0 132:183.0 133:997.0 134:13.0 137:1.0 139:7.0 140:38.0 141:4.0 142:28.0 143:746.0 144:263.0 145:25.0 147:6161.0 148:1144.0 149:642.0 150:39.0 151:46.0 153:74.0 154:66.0 155:3.0 157:599.0 159:89.0 160:27.0 161:88.0 164:14…	C00800	6857417	RGHNJXZEOKUKBD-QTBDOELSSA-N	1334	1064	1159	701	1698	2126
glucoheptulose	828606	217	3191	85:139.0 86:13.0 89:1593.0 91:2.0 94:55.0 97:1692.0 98:126.0 99:121.0 100:313.0 101:365.0 103:5867.0 104:480.0 105:349.0 109:19.0 111:2.0 114:1800.0 115:154.0 116:242.0 117:2040.0 118:246.0 119:195.0 120:35.0 122:30.0 128:61.0 129:1591.0 130:174.0 131:183.0 133:1318.0 134:156.0 136:15.0 141:68.0 142:187.0 143:391.0 144:75.0 147:6372.0 148:889.0 149:623.0 152:13.0 154:11.0 156:61.0 157:517.0 158:1…	C02076	5459879	HSNZZMHEPUFJNZ-SHUUEZRQSA-N	2008	3214	2651	12475	2652	12645
galacturonic acid	678231	333	100864	85:3328.0 86:2445.0 87:3603.0 88:782.0 89:44008.0 90:3639.0 91:1843.0 92:220.0 93:222.0 94:157.0 95:157.0 96:1298.0 97:221.0 98:406.0 99:3894.0 100:6033.0 101:6202.0 102:10253.0 103:49613.0 104:5451.0 105:11641.0 106:429.0 107:431.0 110:178.0 111:1089.0 112:378.0 113:1562.0 114:2950.0 115:3002.0 116:2707.0 117:7878.0 118:852.0 119:4280.0 120:391.0 121:279.0 122:70.0 123:112.0 126:1010.0 127:2315.…	C08348	441476	AEMOLEFTQBMNLQ-DTEWXJGMSA-N	1179	2159	2135	993	823	1550
galactinol	1017580	204	1975	85:17.0 86:36.0 87:46.0 88:20.0 97:9.0 99:36.0 101:68.0 102:47.0 103:1462.0 104:144.0 105:69.0 111:44.0 116:13.0 117:137.0 118:2.0 122:4.0 124:26.0 125:24.0 129:1340.0 130:121.0 131:155.0 133:138.0 136:13.0 139:5.0 140:38.0 142:58.0 143:185.0 144:24.0 147:1783.0 148:114.0 149:219.0 153:11.0 154:30.0 155:123.0 156:92.0 157:109.0 158:4.0 159:4.0 161:42.0 163:14.0 164:29.0 165:10.0 168:5.0 169:376.0…	C01235	11727586	VCWMRQDBPZKXKG-ZNVDUFQESA-N	46380	36861	54761	192768	61856	98409
fumaric acid	392338	245	64523	87:4096.0 89:14447.0 93:5424.0 95:1377.0 97:17909.0 98:22930.0 99:25859.0 103:25556.0 104:4519.0 105:12225.0 106:1044.0 108:401.0 109:85.0 111:5421.0 113:36144.0 114:4711.0 115:203643.0 116:17056.0 117:40588.0 118:8308.0 119:17857.0 120:1207.0 121:1194.0 122:832.0 123:134.0 126:21945.0 127:60663.0 128:24748.0 129:5497.0 131:43947.0 132:16519.0 133:243740.0 134:26331.0 135:17144.0 136:749.0 138:22…	C00122	444972	VZCYOOQTPOCHFL-OWOJBTEDSA-N	76053	81430	109205	33521	40857	30329
fucose	578299	160	3009	85:191.0 89:328.0 91:5.0 98:6.0 100:250.0 101:182.0 103:132.0 105:64.0 107:33.0 117:5349.0 118:423.0 119:197.0 127:28.0 129:429.0 130:344.0 131:248.0 133:363.0 134:138.0 143:112.0 147:658.0 148:60.0 159:12.0 160:926.0 161:309.0 162:4.0 171:31.0 174:36.0 189:39.0 191:27.0 204:79.0 205:9.0 206:19.0 217:28.0 219:124.0 223:10.0 231:37.0 233:151.0 235:13.0 277:238.0 278:54.0 293:13.0 299:12.0 321:80.0…	C02095	439650	SHZGCJCMOBCMKK-FPRJBGLDSA-N	91485	86043	88868	43162	40447	40511
fructose	639442	307	21	85:1065.0 86:372.0 87:1570.0 88:1347.0 89:11886.0 90:1027.0 91:450.0 94:125.0 95:108.0 96:150.0 97:341.0 98:337.0 99:854.0 100:2150.0 101:3537.0 102:951.0 103:87115.0 104:8453.0 105:4107.0 106:219.0 110:160.0 111:332.0 112:91.0 113:824.0 114:1370.0 115:1277.0 116:899.0 117:11742.0 118:1067.0 119:1473.0 120:185.0 121:95.0 124:47.0 125:43.0 126:175.0 127:390.0 129:7908.0 130:1485.0 131:4620.0 132:6…	C02336	439709	RFSUNEUAIZKAJO-ARQDHWQXSA-N	958686	1479796	1450035	175231	404400	171605
ethanolamine	344719	174	3212	85:264.0 86:22410.0 87:2464.0 88:1167.0 89:864.0 90:146.0 91:145.0 92:17.0 93:231.0 95:19.0 98:171.0 99:314.0 100:23665.0 101:2784.0 102:1878.0 103:1289.0 104:174.0 105:611.0 107:614.0 108:113.0 110:216.0 111:30.0 112:10.0 113:773.0 114:2996.0 115:1679.0 116:1285.0 117:1574.0 118:333.0 119:1092.0 120:245.0 121:402.0 122:18.0 123:33.0 124:42.0 128:44.0 129:170.0 130:2698.0 131:3342.0 132:927.0 133…	C00189	700	HZAXFHJVJLSVMW-UHFFFAOYSA-N	17613	23701	7944	14854	19120	180161
erythrose	443306	205	102661	85:252.0 86:309.0 87:286.0 88:262.0 89:3396.0 90:347.0 98:95.0 99:207.0 100:1047.0 101:1152.0 102:512.0 103:2966.0 104:321.0 105:570.0 111:37.0 112:126.0 113:92.0 114:259.0 115:522.0 116:243.0 117:8801.0 118:811.0 119:677.0 120:43.0 121:19.0 125:24.0 126:85.0 127:101.0 128:90.0 129:712.0 130:1223.0 131:821.0 132:198.0 133:2835.0 134:401.0 135:233.0 140:40.0 141:30.0 142:111.0 143:111.0 144:41.0 1…	C01796	439574	FMAORJIQYMIRHF-HERZVMAMSA-N	4872	6271	4876	1184	1632	1157
erythritol	471922	217	92	86:57.0 87:443.0 89:682.0 90:92.0 99:480.0 100:41.0 101:1823.0 103:7046.0 104:676.0 105:300.0 106:59.0 109:27.0 111:45.0 113:474.0 115:473.0 116:1861.0 117:6123.0 118:476.0 119:295.0 127:453.0 129:1559.0 130:129.0 131:448.0 133:1902.0 134:216.0 144:53.0 147:9776.0 148:785.0 149:656.0 158:25.0 159:8.0 163:98.0 169:60.0 174:40.0 175:153.0 176:58.0 177:60.0 183:21.0 189:1255.0 190:194.0 191:893.0 19…	C00503	222285	UNXHWFMMPAWVPI-ZXZARUISSA-N	34868	33606	36592	45158	54196	89595
epsilon-caprolactam	353069	170	3101	85:3527.0 86:4140.0 87:584.0 88:310.0 89:178.0 90:77.0 92:69.0 93:133.0 94:788.0 95:1631.0 96:9852.0 97:922.0 98:563.0 99:1266.0 100:3522.0 101:560.0 102:1140.0 104:121.0 108:40.0 109:61.0 110:210.0 111:195.0 112:430.0 113:668.0 114:248.0 115:442.0 116:2077.0 117:158.0 118:177.0 119:56.0 121:27.0 124:57.0 125:76.0 126:242.0 127:629.0 128:1076.0 129:519.0 131:354.0 135:55.0 137:46.0 138:80.0 139:6…	C06593	7768	JBKVHLHDHHXQEQ-UHFFFAOYSA-N	152830	90183	117076	22945	33483	41036
enolpyruvate NIST	234394	217	16823	85:72.0 86:319.0 87:712.0 88:700.0 89:28.0 90:24.0 91:16.0 92:32.0 93:3.0 97:16.0 99:126.0 100:271.0 101:92.0 102:495.0 103:57.0 104:47.0 105:38.0 106:90.0 107:819.0 108:294.0 110:702.0 111:342.0 113:543.0 114:39.0 115:324.0 118:82.0 120:96.0 124:11.0 125:301.0 126:257.0 127:693.0 130:102.0 131:827.0 133:419.0 134:585.0 136:215.0 137:19.0 143:30.0 144:43.0 146:3.0 147:26175.0 148:4289.0 149:2351.…	C00074	1005	DTBNBXWJWCWCIK-UHFFFAOYSA-N	771	951	1594	1114	516	2182
dihydroxymalonic acid NIST	443241	307	14759	85:83.0 86:36.0 87:168.0 88:47.0 89:47.0 90:17.0 91:17.0 92:16.0 93:91.0 94:22.0 95:68.0 97:29.0 98:35.0 99:51.0 101:21.0 102:41.0 103:212.0 104:45.0 105:111.0 107:97.0 108:53.0 110:51.0 111:8.0 112:2.0 113:40.0 114:4.0 115:192.0 116:67.0 117:857.0 118:105.0 119:139.0 120:41.0 121:23.0 123:10.0 125:23.0 126:134.0 127:95.0 129:50.0 130:137.0 131:1355.0 132:300.0 133:983.0 134:162.0 135:76.0 136:22…		68412	VUCKYGJSXHHQOJ-UHFFFAOYSA-N	459	393	212	470	424	179
dehydroabietic acid	850374	239	8917	86:3.0 91:5.0 95:52.0 100:123.0 103:154.0 113:7.0 115:48.0 116:270.0 117:458.0 118:31.0 128:458.0 129:250.0 130:43.0 131:210.0 138:6.0 141:353.0 142:165.0 143:325.0 144:453.0 152:58.0 153:66.0 154:107.0 155:66.0 157:196.0 158:79.0 159:89.0 165:156.0 166:55.0 167:86.0 169:91.0 170:38.0 171:308.0 173:234.0 177:29.0 178:30.0 179:24.0 181:24.0 183:94.0 184:22.0 186:29.0 187:73.0 191:34.0 195:36.0 197…	C12078	94391	NFWKVWVWBFBAOV-MISYRCLQSA-N	1657	1080	1253	2127	1461	2062
cytosin	486724	254	2186	85:305.0 86:945.0 88:631.0 89:66.0 91:93.0 92:12.0 93:60.0 94:50.0 95:688.0 96:493.0 97:996.0 98:12707.0 99:1818.0 100:5096.0 101:1193.0 102:433.0 103:101.0 104:99.0 105:431.0 106:204.0 107:67.0 108:20.0 109:92.0 110:178.0 111:229.0 112:504.0 113:1713.0 114:980.0 115:589.0 116:686.0 117:327.0 118:47.0 120:75.0 123:207.0 124:149.0 125:2555.0 126:219.0 127:121.0 128:47.0 129:459.0 130:1719.0 131:51…	C00380	597	OPTASPLRGRRNAP-UHFFFAOYSA-N	836	464	447	16954	5779	16144
cysteine	500158	220	65	86:175.0 90:83.0 91:341.0 97:81.0 98:68.0 100:3118.0 101:289.0 102:126.0 103:157.0 104:40.0 106:71.0 111:61.0 112:46.0 113:48.0 115:193.0 116:681.0 117:121.0 119:107.0 120:61.0 130:238.0 132:808.0 133:307.0 135:39.0 146:182.0 147:1274.0 149:187.0 163:84.0 172:22.0 204:108.0 217:15.0 218:2544.0 219:362.0 220:2803.0 221:383.0 222:297.0 223:28.0 231:29.0 232:38.0 262:21.0 287:23.0 301:27.0 304:25.0 …	C00097	5862	XUJNEKJLAYXESH-REOHCLBHSA-N	18943	20582	24071	476	18398	7845
cyclohexylamine	396529	200	43740	85:1677.0 86:2520.0 97:26.0 98:971.0 99:1834.0 100:4508.0 101:584.0 102:562.0 103:99.0 107:133.0 108:45.0 109:180.0 112:11696.0 113:2133.0 114:1499.0 115:332.0 116:573.0 117:84.0 118:416.0 124:16.0 125:116.0 126:1761.0 127:208.0 128:417.0 129:476.0 130:2537.0 131:439.0 132:202.0 138:174.0 140:341.0 141:497.0 142:35.0 143:16.0 144:38.0 145:404.0 146:353.0 152:219.0 154:12889.0 155:1908.0 156:544.0…	C00571	7965	PAFZNILMFXTMIY-UHFFFAOYSA-N	40429	25975	21512	35826	40438	55301
cyanoalanine	404807	141	107144	86:1241.0 88:94.0 89:166.0 90:394.0 91:1170.0 94:55.0 95:85.0 96:6.0 97:265.0 98:1353.0 99:179.0 100:4140.0 101:369.0 102:641.0 103:2034.0 104:258.0 106:65.0 107:4456.0 108:489.0 109:498.0 110:1469.0 111:245.0 112:325.0 113:38.0 114:1063.0 115:472.0 116:337.0 118:1446.0 119:282.0 120:39.0 122:52.0 125:199.0 126:273.0 128:1168.0 129:240.0 130:2245.0 132:421.0 133:293.0 134:1843.0 136:161.0 138:37.…			ADGFNXYXROZUOG-VKHMYHEASA-N	964	1356	1308	1047	3357	3770
coniferin NIST	1022427	324	4715	85:375.0 86:201.0 87:324.0 88:272.0 89:1280.0 90:200.0 91:1052.0 92:113.0 93:106.0 94:50.0 95:38.0 96:16.0 97:212.0 99:419.0 100:63.0 101:1017.0 102:590.0 103:8410.0 104:748.0 105:779.0 108:1.0 109:796.0 111:229.0 113:454.0 114:204.0 115:868.0 116:1020.0 117:3250.0 118:495.0 119:1767.0 120:121.0 121:153.0 122:45.0 123:16.0 124:61.0 125:143.0 127:215.0 128:84.0 129:8034.0 130:874.0 131:2953.0 132:…	C00761	5280372	SFLMUHDGSQZDOW-FAOXUISGSA-N	3018	2830	3064	557	701	450
conduritol-beta-epoxide	675635	318	2670	85:36.0 86:264.0 87:119.0 89:71.0 90:3.0 96:4.0 97:45.0 100:25.0 101:25.0 102:89.0 103:1499.0 104:98.0 106:19.0 108:25.0 110:52.0 111:13.0 113:96.0 114:7.0 115:120.0 116:89.0 117:65.0 120:22.0 121:16.0 122:20.0 125:21.0 126:64.0 127:5.0 128:52.0 129:2124.0 130:118.0 131:398.0 132:68.0 133:1415.0 139:13.0 140:24.0 141:13.0 142:4.0 143:397.0 144:106.0 146:101.0 147:5675.0 148:698.0 149:369.0 150:2.…		9989541	ZHMWOVGZCINIHW-SPHYCDKFSA-N	929	660	212	1110	382	436
citrulline	621404	157	1712	85:138.0 86:318.0 89:143.0 90:82.0 91:114.0 92:81.0 95:62.0 97:103.0 98:473.0 99:700.0 100:1254.0 101:216.0 102:109.0 103:52.0 104:50.0 107:195.0 108:36.0 109:94.0 110:101.0 111:43.0 113:64.0 114:128.0 115:311.0 116:35.0 117:38.0 118:54.0 120:48.0 122:24.0 124:39.0 126:87.0 127:262.0 128:173.0 129:140.0 130:668.0 132:139.0 133:229.0 134:91.0 138:26.0 140:306.0 141:1077.0 142:2134.0 143:284.0 144:…	C00327	9750	RHGKLRLOHDJJDR-BYPYZUCNSA-N	1391	978	4584	4163	2295	1751
citric acid	617342	273	288	85:108.0 87:167.0 88:92.0 89:136.0 92:58.0 93:86.0 95:193.0 96:108.0 97:78.0 99:605.0 100:143.0 101:223.0 102:92.0 103:336.0 104:70.0 105:58.0 109:24.0 110:55.0 111:256.0 112:15.0 114:87.0 115:639.0 116:312.0 117:522.0 118:105.0 119:62.0 120:32.0 124:17.0 125:53.0 126:49.0 127:177.0 128:22.0 129:915.0 131:952.0 132:92.0 133:1929.0 134:60.0 135:258.0 136:35.0 137:44.0 139:90.0 140:83.0 141:331.0 1…	C00158	311	KRKNYBCHXYNGOX-UHFFFAOYSA-N	25884	10097	13228	17869	7772	8388
citramalic acid	456203	247	16826	85:1091.0 86:111.0 98:257.0 99:18.0 100:60.0 101:12.0 110:204.0 113:1.0 114:49.0 115:1851.0 116:213.0 117:396.0 130:232.0 131:61.0 132:133.0 133:455.0 134:36.0 142:43.0 143:196.0 145:620.0 147:3368.0 148:292.0 149:356.0 157:133.0 163:393.0 172:749.0 173:94.0 184:92.0 185:314.0 189:130.0 190:22.0 203:434.0 204:37.0 205:70.0 214:79.0 215:43.0 217:200.0 221:78.0 222:7.0 230:23.0 231:379.0 232:100.0 …	C00815	1081	XFTRTWQBIOMVPK-UHFFFAOYSA-N	1249	1110	643	1281	286	1992
cholesterol	1076014	129	87943	85:10145.0 86:1203.0 87:1832.0 88:723.0 89:6644.0 90:1153.0 91:78364.0 92:13956.0 93:58070.0 94:11396.0 95:77285.0 96:6765.0 97:16725.0 98:1574.0 99:4571.0 100:554.0 101:8272.0 102:1830.0 103:8723.0 104:4368.0 105:68934.0 106:14571.0 107:52652.0 108:10693.0 109:32688.0 110:4633.0 111:10017.0 112:1057.0 113:3097.0 114:830.0 115:14461.0 116:7208.0 117:25953.0 118:8439.0 119:52382.0 120:25231.0 121:…	C00187	5997	HVYWMOMLDIMFJA-DPAQBDIFSA-N	1823	1647	984	2808	4474	7290
cellobiose	942758	361	120969	85:704.0 86:425.0 87:1153.0 88:536.0 89:7304.0 90:559.0 91:361.0 92:58.0 93:93.0 94:225.0 96:282.0 97:300.0 98:79.0 99:1256.0 100:2708.0 101:2519.0 102:511.0 103:35851.0 104:3434.0 105:1648.0 106:104.0 108:59.0 109:529.0 110:28.0 111:225.0 112:274.0 113:596.0 114:1330.0 115:1103.0 116:1095.0 117:11875.0 118:1290.0 119:1124.0 121:107.0 124:109.0 125:168.0 126:436.0 127:502.0 128:555.0 129:13909.0 …				2625	2925	2315	9144	5615	9336
caprylic acid	343457	201	6866	85:59.0 86:798.0 87:223.0 88:510.0 89:1377.0 90:189.0 95:33.0 97:16.0 98:32.0 99:40.0 100:399.0 101:2158.0 102:361.0 103:5236.0 104:718.0 105:608.0 106:42.0 109:166.0 110:56.0 113:210.0 114:71.0 115:93.0 116:330.0 117:11722.0 118:1237.0 119:890.0 120:77.0 126:65.0 129:2848.0 130:455.0 131:1940.0 132:1583.0 133:4028.0 134:684.0 135:115.0 140:1.0 142:10.0 143:100.0 145:423.0 146:62.0 147:4390.0 148…	C06423	379	WWZKQHOCKIZLMA-UHFFFAOYSA-N	2486	1549	1944	3730	2384	2688
capric acid	451790	229	726	85:361.0 86:211.0 87:97.0 88:188.0 89:198.0 91:72.0 92:53.0 93:28.0 95:596.0 97:211.0 98:268.0 99:154.0 100:272.0 101:339.0 102:103.0 105:195.0 107:56.0 108:74.0 109:24.0 111:141.0 112:93.0 115:176.0 116:533.0 117:8029.0 118:528.0 119:291.0 122:50.0 123:33.0 125:55.0 126:57.0 129:3117.0 130:404.0 131:2042.0 132:1733.0 133:413.0 134:170.0 136:42.0 138:29.0 139:27.0 143:208.0 145:657.0 150:34.0 152…	C01571	2969	GHVNFZFCNZKVNT-UHFFFAOYSA-N	852	585	894	1211	1074	999
butyrolactam NIST	277199	142	2047	85:20.0 86:58.0 88:236.0 89:101.0 99:89.0 100:965.0 101:112.0 102:36.0 107:15.0 108:64.0 110:113.0 112:60.0 113:20.0 114:80.0 115:83.0 116:36.0 134:97.0 140:21.0 142:4184.0 143:458.0 144:89.0 155:31.0 156:217.0 157:779.0 158:23.0 173:153.0 184:27.0 185:7.0 199:33.0 213:132.0 302:10.0 306:2.0 314:3.0		12025	HNJBEVLQSNELDL-UHFFFAOYSA-N	16465	15016	16545	14106	7761	10364
butylamine	249493	174	1871	86:3213.0 87:200.0 88:201.0 94:25.0 95:14.0 96:38.0 97:47.0 99:9.0 100:1374.0 101:117.0 102:240.0 103:76.0 106:39.0 107:182.0 109:8.0 110:121.0 112:37.0 114:157.0 115:39.0 116:65.0 117:148.0 119:67.0 120:22.0 127:15.0 128:2398.0 129:272.0 130:342.0 131:318.0 132:66.0 133:210.0 134:227.0 142:19.0 145:9.0 146:204.0 147:174.0 148:82.0 158:39.0 160:8.0 161:12.0 162:13.0 172:62.0 173:21.0 174:4225.0 1…	C18706	8007	HQABUPZFAYXKJW-UHFFFAOYSA-N	316	343	200	315	225	701
butane-2,3-diol NIST	205778	117	485	86:129.0 87:1127.0 88:621.0 94:64.0 101:985.0 102:817.0 103:711.0 104:132.0 105:215.0 106:25.0 110:70.0 113:133.0 115:634.0 116:608.0 117:34024.0 118:3483.0 119:1369.0 120:52.0 125:36.0 127:157.0 129:384.0 131:1115.0 132:285.0 133:2648.0 135:67.0 138:16.0 139:52.0 141:34.0 142:52.0 144:30.0 145:56.0 147:9540.0 148:2021.0 149:1454.0 150:98.0 157:44.0 161:36.0 166:51.0 167:48.0 170:14.0 171:19.0 17…	C03046	262	OWBTYPJTUOEWEK-UHFFFAOYSA-N	3164	3437	2508	2731	1850	2701
beta-sitosterol	1128225	129	3174	85:2766.0 86:101.0 87:57.0 89:458.0 91:5648.0 92:1009.0 93:4837.0 94:854.0 95:7005.0 96:398.0 97:1583.0 98:69.0 99:841.0 101:529.0 102:39.0 103:648.0 104:289.0 105:5798.0 106:1007.0 107:5082.0 108:945.0 109:3381.0 110:296.0 111:1228.0 112:109.0 113:310.0 114:25.0 115:1041.0 116:430.0 117:2402.0 118:725.0 119:4929.0 120:2342.0 121:4665.0 122:692.0 123:1370.0 124:121.0 125:512.0 127:195.0 128:627.0…	C01753	222284	KZJWDPNRJALLNS-VJSFXXLFSA-N	3029	1149	2124	4763	2603	2107
beta-mannosylglycerate	775654	204	16886	87:165.0 89:142.0 95:26.0 98:135.0 99:61.0 100:61.0 101:609.0 103:1493.0 109:16.0 113:92.0 114:72.0 116:327.0 117:1271.0 118:90.0 119:184.0 121:140.0 129:1373.0 130:253.0 131:326.0 133:779.0 134:207.0 141:19.0 143:1202.0 144:115.0 145:80.0 147:3623.0 150:77.0 155:157.0 157:234.0 160:152.0 161:343.0 162:2.0 163:86.0 169:403.0 170:2.0 172:3.0 175:91.0 176:3.0 177:614.0 178:3.0 179:20.0 181:18.0 182…			UKNDPWQFDLJVSJ-USFZCOCPSA-N	7901	7442	3015	5186	2710	4867
beta-gentiobiose	965404	160	4831	85:106.0 87:19.0 89:512.0 94:69.0 95:27.0 99:17.0 100:282.0 101:406.0 102:90.0 103:1363.0 105:108.0 107:68.0 108:17.0 111:2.0 112:45.0 113:84.0 114:145.0 115:162.0 116:330.0 117:877.0 118:149.0 119:29.0 126:7.0 128:94.0 129:1369.0 130:311.0 131:848.0 132:5.0 133:63.0 134:76.0 138:35.0 139:27.0 142:229.0 143:213.0 144:56.0 145:29.0 147:1562.0 148:104.0 149:89.0 152:16.0 153:289.0 154:96.0 155:257.…	C08240	441422	DLRVVLDZNNYCBX-LIZSDCNHSA-N	1218	10135	523	604	966	7655
beta-alanine	435564	248	148	85:228.0 86:3117.0 87:240.0 90:32.0 93:32.0 95:19.0 99:386.0 100:1891.0 101:337.0 102:313.0 103:237.0 104:118.0 107:63.0 113:116.0 114:91.0 117:236.0 119:17.0 120:39.0 129:105.0 130:635.0 133:1533.0 134:301.0 135:92.0 137:24.0 142:51.0 146:224.0 147:2196.0 148:431.0 160:346.0 161:56.0 162:41.0 164:29.0 168:16.0 170:19.0 172:67.0 173:3.0 174:3380.0 175:583.0 176:292.0 181:27.0 187:19.0 188:94.0 18…	C00099	239	UCMIRNVEIXFBKS-UHFFFAOYSA-N	1465	2334	1304	1127	6881	7598
benzoic acid	339067	179	36	86:343.0 87:342.0 88:702.0 89:324.0 90:144.0 91:469.0 93:84.0 95:73.0 98:224.0 101:459.0 102:419.0 103:2363.0 105:19922.0 106:1506.0 107:541.0 108:41.0 109:28.0 115:81.0 116:11012.0 117:1187.0 118:403.0 119:326.0 120:194.0 121:192.0 128:258.0 130:1267.0 131:785.0 132:5944.0 133:1178.0 134:622.0 135:12484.0 136:1522.0 137:356.0 139:52.0 144:953.0 146:581.0 149:399.0 158:68.0 159:237.0 160:66.0 161…	C00180	243	WPYMKLBDIGXBTP-UHFFFAOYSA-N	25938	22629	23838	96253	84359	59849
azelaic acid	610651	317	16968	85:2096.0 86:1225.0 87:259.0 88:843.0 89:1168.0 90:288.0 91:1560.0 93:4695.0 95:1119.0 96:642.0 97:6057.0 98:933.0 99:2012.0 101:684.0 102:246.0 105:938.0 106:105.0 107:5683.0 108:250.0 109:2432.0 110:689.0 111:6645.0 112:391.0 114:111.0 115:730.0 116:6544.0 117:17178.0 118:1477.0 119:992.0 123:2641.0 124:3727.0 125:2141.0 126:84.0 128:71.0 129:18035.0 130:2209.0 131:2007.0 132:1359.0 133:2234.0 …	C08261	2266	BDJRBEYXGGNYIS-UHFFFAOYSA-N	1434	1560	1573	1224	518	2458
asparagine	553078	188	146	86:261.0 87:142.0 88:87.0 89:283.0 90:151.0 91:43.0 92:46.0 93:35.0 98:167.0 100:1725.0 101:112.0 102:22.0 104:36.0 107:43.0 108:48.0 109:43.0 111:105.0 112:77.0 113:62.0 114:223.0 115:405.0 116:5151.0 117:1014.0 118:309.0 119:90.0 120:36.0 125:136.0 126:95.0 128:266.0 130:448.0 131:829.0 132:2241.0 133:857.0 134:239.0 135:54.0 137:47.0 141:1377.0 142:341.0 143:178.0 144:126.0 145:46.0 146:126.0 …	C00152	6267	DCXYFEDJOCDNAF-REOHCLBHSA-N	4729	21481	6583	8306	53870	28466
arachidic acid	856421	117	291	85:167.0 89:444.0 90:10.0 92:58.0 93:400.0 94:80.0 95:656.0 98:494.0 99:384.0 100:46.0 102:86.0 105:51.0 107:116.0 110:60.0 111:101.0 113:12.0 115:21.0 116:933.0 117:16860.0 118:1459.0 119:650.0 120:71.0 125:117.0 128:67.0 129:7682.0 130:803.0 132:6486.0 133:1341.0 134:343.0 135:92.0 137:72.0 138:29.0 140:58.0 141:48.0 143:611.0 144:144.0 145:3932.0 146:417.0 157:65.0 159:172.0 160:80.0 161:46.0 …	C06425	10467	VKOBVWXKNCXXDE-UHFFFAOYSA-N	5172	4199	4236	7494	5862	9183
aminomalonate	455754	218	413	86:2942.0 88:141.0 89:112.0 91:83.0 95:21.0 96:52.0 99:117.0 100:1404.0 101:500.0 102:258.0 103:262.0 105:161.0 113:119.0 114:63.0 115:110.0 116:295.0 117:454.0 119:188.0 120:63.0 121:40.0 122:45.0 131:1530.0 132:103.0 133:2100.0 134:376.0 143:19.0 144:92.0 147:5888.0 148:433.0 149:305.0 152:37.0 154:11.0 158:171.0 160:45.0 161:81.0 164:29.0 167:17.0 173:76.0 174:1023.0 175:272.0 176:72.0 178:67.…	C00872	100714	JINBYESILADKFW-UHFFFAOYSA-N	771	391	458	409	656	562
alpha-ketoglutarate	507392	198	294	85:208.0 87:154.0 89:4657.0 90:84.0 91:201.0 94:49.0 98:155.0 99:133.0 101:112.0 102:113.0 103:234.0 110:90.0 112:1654.0 113:180.0 114:75.0 115:296.0 118:19.0 125:56.0 126:615.0 128:246.0 129:323.0 131:331.0 133:422.0 135:87.0 142:51.0 143:95.0 144:23.0 145:67.0 147:7768.0 148:1161.0 149:693.0 152:14.0 154:243.0 155:35.0 156:3139.0 157:398.0 158:205.0 159:36.0 160:14.0 161:16.0 163:100.0 170:1125…	C00026	51	KPGXRSRHYNQIFN-UHFFFAOYSA-N	2447	1992	5823	1707	14584	1625
alpha-aminoadipic acid	573295	260	125502	85:5171.0 86:2872.0 87:1853.0 88:805.0 89:1528.0 90:266.0 91:249.0 92:126.0 93:125.0 94:122.0 95:131.0 96:1290.0 97:581.0 98:6263.0 99:3004.0 100:22245.0 101:4204.0 102:2216.0 103:6429.0 104:717.0 105:691.0 106:54.0 107:157.0 108:1397.0 109:428.0 110:436.0 111:454.0 112:1270.0 113:1070.0 114:2235.0 115:12931.0 116:5935.0 117:5889.0 118:1058.0 119:1156.0 120:208.0 122:78.0 123:104.0 124:144.0 125:…				613	760	677	896	1329	11539
allantoic acid	726050	259	117021	85:9202.0 86:13527.0 87:6721.0 88:2646.0 89:3219.0 90:881.0 91:267.0 92:306.0 93:763.0 94:240.0 95:279.0 96:330.0 97:473.0 98:1578.0 99:17000.0 100:119531.0 101:43572.0 102:14466.0 103:2967.0 104:591.0 105:379.0 106:147.0 107:115.0 108:53.0 109:92.0 110:262.0 111:598.0 112:367.0 113:1495.0 114:2528.0 115:12227.0 116:26372.0 117:15426.0 118:2713.0 119:1020.0 120:394.0 121:150.0 124:100.0 125:271.0…				1746	4742	1880	11908	12028	28144
alanine	244189	116	2	85:3158.0 86:13644.0 87:4068.0 88:3439.0 89:983.0 90:196.0 91:253.0 93:372.0 94:6680.0 95:665.0 97:207.0 98:1020.0 99:805.0 100:24444.0 101:7141.0 102:7827.0 103:18348.0 104:1762.0 105:2019.0 107:860.0 110:602.0 112:751.0 113:917.0 114:4190.0 115:4871.0 116:395401.0 117:48488.0 118:16494.0 119:2692.0 120:172.0 127:1339.0 128:5915.0 129:862.0 130:2771.0 131:6829.0 132:2965.0 133:10359.0 134:1720.0…	C00041	5950	QNAYBMKLOCPYGJ-REOHCLBHSA-N	25472	52291	9665	41569	41884	139110
adipic acid	474435	111	125	85:2037.0 86:2852.0 87:703.0 88:641.0 89:904.0 90:27.0 91:64.0 92:167.0 93:122.0 94:58.0 95:60.0 96:79.0 97:441.0 99:4029.0 100:405.0 101:502.0 102:524.0 105:259.0 107:59.0 108:26.0 109:187.0 110:362.0 111:58622.0 112:3744.0 113:1086.0 114:171.0 115:1351.0 116:2824.0 117:11244.0 118:1055.0 119:703.0 120:50.0 123:10.0 124:19.0 125:208.0 126:57.0 128:229.0 129:9390.0 130:2687.0 131:1989.0 132:910.0…	C06104	196	WNLRTRBMVRJNCN-UHFFFAOYSA-N	6244	6453	4826	5079	5224	9483
adenosine	918039	236	290	85:353.0 86:112.0 89:208.0 95:41.0 98:54.0 99:460.0 100:35.0 101:439.0 102:88.0 103:2553.0 104:236.0 105:110.0 109:159.0 111:217.0 113:236.0 115:473.0 116:284.0 117:469.0 119:106.0 120:28.0 126:71.0 129:719.0 130:43.0 131:300.0 132:124.0 133:869.0 134:103.0 135:182.0 136:60.0 137:23.0 138:121.0 139:38.0 142:46.0 143:329.0 144:32.0 145:58.0 147:1456.0 148:317.0 149:320.0 151:23.0 153:75.0 155:49.0…	C00212	60961	OIRDTQYFTABQOQ-KQYNXXCUSA-N	647	498	1039	6441	525	2862
adenine	646534	264	1764	85:258.0 92:26.0 93:169.0 98:13.0 99:241.0 100:98.0 102:99.0 104:48.0 110:149.0 111:262.0 112:6.0 116:64.0 122:1.0 124:60.0 126:21.0 129:21.0 130:276.0 137:10.0 138:43.0 139:12.0 144:218.0 148:39.0 149:1110.0 150:48.0 152:17.0 153:364.0 157:26.0 158:2.0 160:15.0 162:52.0 164:56.0 165:208.0 166:57.0 167:27.0 180:42.0 192:582.0 202:3.0 205:36.0 206:131.0 219:65.0 221:9.0 223:14.0 225:69.0 226:52.0 …	C00147	190	GFFGJBXGBJISGV-UHFFFAOYSA-N	9207	5350	6721	2999	10682	5304
aconitic acid	586815	229	29	85:823.0 86:194.0 87:662.0 88:337.0 89:711.0 90:119.0 91:200.0 93:1018.0 94:224.0 95:1683.0 96:1733.0 97:6038.0 98:1174.0 99:1242.0 100:178.0 101:600.0 102:310.0 103:1548.0 104:242.0 105:655.0 107:259.0 108:172.0 109:241.0 110:546.0 111:911.0 112:674.0 113:694.0 115:1207.0 116:392.0 117:2280.0 118:273.0 119:1093.0 120:174.0 121:326.0 122:39.0 123:487.0 124:76.0 125:294.0 126:191.0 127:456.0 128:2…	C00417	643757	GTZCVFVGUGFEME-IWQZZHSRSA-N	9843	6883	7719	7098	10731	5928
6-deoxyglucose	573663	117	85102	85:1382.0 86:894.0 87:839.0 88:367.0 89:5317.0 90:407.0 91:305.0 95:82.0 96:126.0 97:153.0 98:192.0 99:868.0 100:2605.0 101:2321.0 102:1181.0 103:5551.0 104:561.0 105:2504.0 106:242.0 107:146.0 108:149.0 109:70.0 110:120.0 111:250.0 112:338.0 113:533.0 114:1548.0 115:2124.0 116:1054.0 117:90320.0 118:9236.0 119:3823.0 120:191.0 121:50.0 122:58.0 124:133.0 125:98.0 126:205.0 127:703.0 128:771.0 12…	C08352	441480	SHZGCJCMOBCMKK-DVKNGEFBSA-N	33037	41810	34901	58599	34609	114342
5-hydroxynorvaline NIST	494077	142	4757	85:2556.0 89:394.0 96:235.0 99:688.0 100:586.0 101:291.0 102:8.0 103:703.0 104:3.0 105:1.0 112:304.0 113:222.0 114:118.0 119:3.0 120:19.0 124:48.0 125:77.0 127:285.0 128:662.0 130:171.0 133:14.0 135:1.0 137:5.0 142:4928.0 143:260.0 144:192.0 145:1.0 147:690.0 154:5.0 156:20.0 158:115.0 163:1.0 168:42.0 169:3.0 170:144.0 171:345.0 172:40.0 177:3.0 186:57.0 189:2.0 190:1.0 191:6.0 204:3.0 205:41.0 …		95562	CZWARROQQFCFJB-UHFFFAOYSA-N	1915	703	498	2455	2445	1601
5-hydroxymethyl-2-furoic acid NIST	497561	123	31858	92:69.0 93:77.0 94:32.0 95:395.0 96:128.0 97:124.0 105:40.0 106:152.0 108:67.0 109:92.0 110:177.0 111:447.0 112:39.0 115:82.0 123:2802.0 124:246.0 125:117.0 128:270.0 133:388.0 134:293.0 135:97.0 137:42.0 138:81.0 147:3685.0 148:315.0 149:259.0 150:69.0 152:21.0 153:327.0 154:28.0 168:14.0 169:1041.0 170:117.0 175:38.0 177:35.0 178:35.0 182:37.0 197:598.0 198:39.0 199:34.0 203:33.0 209:19.0 210:2…	C20448	80642	PCSKKIUURRTAEM-UHFFFAOYSA-N	31993	23348	33139	78800	106392	59729
5-aminovaleric acid	536657	174	1698	85:189.0 86:2159.0 87:251.0 97:75.0 98:42.0 99:58.0 100:1189.0 101:180.0 102:422.0 107:116.0 109:25.0 112:223.0 114:52.0 115:46.0 116:194.0 117:280.0 123:29.0 125:1.0 126:134.0 128:21.0 129:828.0 130:249.0 131:289.0 132:190.0 133:45.0 135:16.0 146:99.0 148:253.0 152:19.0 154:184.0 156:230.0 157:40.0 158:71.0 160:40.0 170:64.0 172:165.0 174:8981.0 175:1547.0 176:642.0 177:54.0 186:31.0 188:42.0 19…	C00431	138	JJMDCOVWQOJGCB-UHFFFAOYSA-N	1499	1904	1999	1999	3763	3711
5,6-dihydrouracil	470116	243	118969	85:466.0 86:1596.0 87:127.0 89:54.0 93:2372.0 95:51.0 98:69.0 99:707.0 100:4262.0 101:531.0 104:334.0 105:181.0 107:116.0 108:74.0 111:66.0 112:24.0 113:186.0 114:483.0 115:473.0 123:29.0 128:218.0 129:230.0 132:185.0 133:440.0 134:140.0 135:89.0 137:203.0 139:32.0 141:19.0 142:25.0 147:11640.0 148:2104.0 149:786.0 150:137.0 153:66.0 155:47.0 158:108.0 160:172.0 163:128.0 167:33.0 168:28.0 169:89…			OIVLITBTBDPEFK-UHFFFAOYSA-N	6105	6278	7594	11009	8201	6991
4-hydroxybutyric acid	325027	233	85123	85:1473.0 86:1030.0 88:1141.0 90:78.0 97:88.0 99:1509.0 100:534.0 101:1470.0 102:152.0 103:1274.0 104:135.0 105:287.0 109:555.0 110:127.0 111:131.0 113:83.0 115:915.0 116:653.0 117:10011.0 118:922.0 119:717.0 129:821.0 130:174.0 131:930.0 132:466.0 133:1873.0 134:148.0 143:2878.0 144:298.0 147:42121.0 148:6583.0 149:3200.0 150:406.0 151:85.0 157:102.0 187:41.0 192:99.0 204:836.0 205:197.0 222:17.…	C00989	10413	SJZRECIVHVDYJC-UHFFFAOYSA-N	2243	2275	2018	2211	3908	1831
4-hydroxybenzoate	537925	223	34016	85:234.0 86:343.0 87:138.0 88:10.0 89:445.0 90:153.0 91:1213.0 92:426.0 94:40.0 95:138.0 97:24.0 99:110.0 100:926.0 102:103.0 103:924.0 104:382.0 105:205.0 107:273.0 108:181.0 109:237.0 110:52.0 111:54.0 112:151.0 113:137.0 114:118.0 115:619.0 116:25.0 117:1204.0 118:246.0 119:2.0 120:165.0 121:272.0 122:78.0 126:804.0 128:1.0 129:116.0 130:67.0 131:85.0 132:195.0 133:25.0 134:349.0 135:418.0 136…	C00156	135	FJKROLUGYXJWQN-UHFFFAOYSA-N	7512	7975	6397	4186	3944	4993
3-hydroxypropionic acid	269265	177	1977	85:317.0 87:1774.0 88:555.0 89:599.0 90:145.0 92:72.0 94:12.0 97:21.0 98:250.0 99:13.0 100:2863.0 101:1816.0 102:1129.0 103:1749.0 104:165.0 105:296.0 106:148.0 107:346.0 108:79.0 110:47.0 111:3.0 112:18.0 114:15.0 115:504.0 116:1895.0 117:741.0 118:214.0 124:3.0 125:97.0 127:452.0 128:11.0 129:912.0 130:261.0 131:1035.0 132:105.0 133:1862.0 134:111.0 135:188.0 139:1.0 140:13.0 142:22.0 143:205.0…	C01013	68152	ALRHLSYJTWAHJZ-UHFFFAOYSA-N	51795	41271	43947	22498	41500	10618
3-hydroxybutyric acid	278829	191	46	85:450.0 87:771.0 88:5166.0 89:671.0 90:145.0 94:224.0 95:75.0 97:109.0 98:70.0 99:1234.0 101:2196.0 102:582.0 103:2032.0 105:352.0 109:157.0 113:55.0 115:2782.0 116:646.0 117:17448.0 118:1693.0 119:885.0 129:133.0 130:3251.0 131:2461.0 132:429.0 133:4316.0 134:935.0 135:236.0 136:26.0 139:19.0 141:18.0 142:263.0 143:1572.0 144:186.0 145:164.0 147:38986.0 148:6470.0 149:3551.0 150:327.0 151:91.0 …	C01089	92135	WHBMMWSBFZVSSR-GSVOUGTGSA-N	3908	2422	2566	5703	3960	3146
3-hydroxybenzoic acid	507599	267	125835	87:158.0 88:65.0 89:1516.0 90:603.0 91:5819.0 92:1803.0 93:476.0 94:59.0 95:610.0 96:132.0 97:398.0 98:223.0 103:916.0 104:798.0 105:1461.0 106:183.0 107:564.0 108:48.0 109:168.0 111:447.0 112:338.0 115:345.0 118:337.0 119:954.0 120:279.0 121:715.0 122:708.0 123:258.0 124:49.0 125:81.0 126:3555.0 127:92.0 130:33.0 131:633.0 132:72.0 133:1525.0 134:357.0 135:2141.0 136:320.0 137:291.0 147:1505.0 1…				940	760	742	1047	689	1282
3-hydroxy-3-methylglutaric acid	521554	247	32000	85:626.0 88:16.0 99:275.0 100:730.0 101:73.0 102:61.0 103:177.0 105:4.0 109:1920.0 110:105.0 111:74.0 112:83.0 113:58.0 114:82.0 115:2396.0 116:497.0 117:648.0 119:126.0 122:1.0 128:36.0 129:150.0 131:335.0 133:955.0 134:20.0 135:5.0 140:38.0 141:84.0 142:47.0 144:16.0 147:3623.0 148:545.0 149:525.0 150:59.0 151:23.0 157:174.0 159:95.0 163:168.0 164:7.0 170:7.0 171:247.0 172:45.0 183:513.0 184:30…	C03761	1662	NPOAOTPXWNWTSH-UHFFFAOYSA-N	3534	2859	3117	5374	3285	1821
3-aminoisobutyric acid	452655	248	12265	85:597.0 86:13016.0 87:1490.0 88:949.0 89:797.0 90:166.0 92:362.0 93:86.0 98:30.0 100:7092.0 101:1294.0 102:1025.0 103:128.0 105:276.0 107:6192.0 108:70.0 112:39.0 113:827.0 114:1152.0 115:687.0 116:561.0 117:328.0 118:776.0 119:537.0 120:118.0 122:127.0 125:28.0 126:183.0 129:421.0 131:2577.0 132:376.0 133:6354.0 135:228.0 136:597.0 140:81.0 142:450.0 144:69.0 145:74.0 146:715.0 147:7387.0 148:1…	C05145	64956	QCHPKSFMDHPSNR-UHFFFAOYSA-N	331	193	214	252	403	198
3,6-anhydro-D-glucose	587617	231	16782	85:2651.0 86:1379.0 87:3019.0 88:1300.0 89:25434.0 90:2285.0 91:1263.0 92:115.0 93:1209.0 94:1132.0 95:14971.0 96:2959.0 97:1423.0 98:4240.0 99:2750.0 100:4219.0 101:13829.0 102:3622.0 103:44711.0 104:3976.0 105:12724.0 106:1217.0 107:496.0 108:481.0 109:489.0 110:986.0 111:2472.0 112:1444.0 113:1770.0 114:861.0 115:3085.0 116:3634.0 117:19400.0 118:2401.0 119:3534.0 120:636.0 121:1755.0 122:419.…	C06478	16069993	WZYRMLAWNVOIEX-SLPGGIOYSA-N	326048	296865	372185	24172	233109	27553
3,6-anhydro-D-galactose	588886	231	102714	85:192.0 86:135.0 87:64.0 88:217.0 89:4369.0 90:296.0 91:328.0 92:63.0 93:171.0 94:173.0 95:2021.0 96:291.0 97:94.0 98:608.0 99:333.0 100:613.0 101:2506.0 102:326.0 103:4816.0 104:494.0 105:1735.0 106:197.0 107:96.0 108:60.0 109:30.0 110:66.0 111:435.0 112:245.0 113:287.0 114:68.0 115:458.0 116:580.0 117:2812.0 118:407.0 119:583.0 121:215.0 122:64.0 123:123.0 124:59.0 125:104.0 126:952.0 127:256.…	C06474	16069996	WZYRMLAWNVOIEX-BGPJRJDNSA-N	209462	130838	157574	63923	154719	30377
3,4-dihydroxybenzoic acid	620200	193	16806	89:294.0 91:134.0 93:177.0 95:84.0 99:23.0 101:1.0 105:717.0 106:34.0 107:597.0 108:35.0 109:434.0 110:81.0 114:14.0 116:27.0 119:71.0 121:58.0 122:15.0 123:183.0 127:81.0 130:7.0 133:258.0 134:189.0 135:133.0 136:54.0 137:2319.0 138:203.0 139:29.0 141:73.0 142:124.0 143:107.0 144:53.0 149:8.0 151:103.0 152:33.0 157:315.0 160:202.0 161:42.0 162:19.0 163:433.0 164:141.0 165:2034.0 166:273.0 167:72…	C00230	72	YQUVCSBJEUQKSH-UHFFFAOYSA-N	1353	1014	1338	2331	851	2742
2-monostearin NIST	949523	129	2071	85:832.0 88:370.0 89:1103.0 90:84.0 91:313.0 92:113.0 94:266.0 95:744.0 97:1742.0 101:1500.0 102:161.0 103:6502.0 104:203.0 105:367.0 107:545.0 109:689.0 112:411.0 113:917.0 115:243.0 117:1204.0 123:370.0 128:18.0 129:12531.0 130:2178.0 131:2356.0 132:422.0 133:1367.0 134:268.0 144:190.0 145:528.0 147:6688.0 148:922.0 149:408.0 155:143.0 156:52.0 157:230.0 159:20.0 163:656.0 164:142.0 168:85.0 16…		79075	YQEMORVAKMFKLG-UHFFFAOYSA-N	93851	57568	91208	271997	113149	165723
2-monopalmitin	890356	129	2080	85:1173.0 86:178.0 88:144.0 89:1066.0 90:126.0 91:140.0 94:99.0 95:941.0 96:63.0 97:733.0 98:502.0 99:592.0 100:60.0 101:2348.0 102:302.0 103:7151.0 104:680.0 105:645.0 107:102.0 109:408.0 111:290.0 112:75.0 113:755.0 115:765.0 116:501.0 117:1096.0 118:156.0 119:207.0 123:127.0 125:88.0 127:131.0 128:189.0 129:12972.0 130:1803.0 131:2768.0 132:385.0 133:1642.0 134:217.0 135:186.0 137:85.0 139:19.…		123409	BBNYCLAREVXOSG-UHFFFAOYSA-N	14938	9558	14707	11828	6044	7751
2-methylglyceric acid NIST	372491	219	1755	85:468.0 86:410.0 90:4.0 99:95.0 100:150.0 101:334.0 102:650.0 103:1303.0 104:117.0 107:177.0 110:383.0 113:27.0 114:5.0 115:583.0 116:784.0 117:203.0 118:152.0 119:88.0 120:1.0 126:1.0 129:3186.0 130:835.0 131:2686.0 132:167.0 133:2046.0 134:488.0 135:105.0 136:18.0 143:101.0 144:86.0 146:77.0 147:6607.0 148:872.0 149:1136.0 150:138.0 151:64.0 155:31.0 159:17.0 160:27.0 163:820.0 164:106.0 168:1…		560781	DGADNPLBVRLJGD-UHFFFAOYSA-N	2420	2270	2078	1322	1027	996
2-ketoisocaproic acid	310761	89	208	85:129.0 86:213.0 88:136.0 89:5113.0 90:387.0 91:282.0 98:690.0 99:3574.0 100:584.0 101:86.0 103:142.0 104:34.0 105:37.0 110:2780.0 111:140.0 113:196.0 114:693.0 115:2338.0 116:377.0 117:158.0 118:61.0 119:177.0 123:21.0 126:192.0 128:49.0 134:174.0 135:32.0 140:183.0 143:201.0 150:40.0 151:21.0 153:18.0 154:48.0 156:80.0 157:32.0 158:269.0 159:57.0 162:23.0 167:25.0 172:42.0 173:31.0 174:195.0 1…	C00233	70	BKAJNAXTPSGJCU-UHFFFAOYSA-N	2000	2004	1092	8286	19151	5925
2-ketoglucose dimethylacetal NIST	456913	234	3279	85:550.0 86:57.0 87:134.0 89:1458.0 90:27.0 97:161.0 98:75.0 99:166.0 100:599.0 101:360.0 102:937.0 103:2462.0 104:149.0 105:269.0 106:140.0 107:190.0 108:35.0 110:11.0 113:11.0 114:118.0 115:338.0 116:78.0 117:3820.0 118:403.0 119:95.0 125:10.0 126:250.0 129:382.0 130:1764.0 131:993.0 132:113.0 133:1460.0 134:349.0 135:11.0 143:370.0 144:48.0 145:234.0 146:278.0 147:7353.0 148:1141.0 149:868.0 1…		159630	DCNMIDLYWOTSGK-HSUXUTPPSA-N	528	405	479	201	312	327
2-ketobutyric acid	225358	89	305	85:1687.0 86:198.0 87:79.0 88:735.0 89:45116.0 90:2083.0 91:1168.0 92:72.0 93:51.0 101:76.0 105:1606.0 106:287.0 109:24.0 113:56.0 115:139.0 117:167.0 121:2230.0 122:177.0 123:91.0 128:228.0 130:1346.0 132:146.0 133:35.0 141:29.0 144:19.0 145:343.0 151:14.0 152:16.0 159:2308.0 160:218.0 161:130.0 162:116.0 163:97.0 174:891.0 175:1538.0 176:238.0 177:92.0 178:40.0 180:26.0 189:70.0 191:57.0 210:20…	C00109	58	TYEYBOSBBBHJIV-UHFFFAOYSA-N	88297	3910	1377	3985	3740	5416
2-hydroxyvaleric acid	309587	131	25922	85:783.0 86:12.0 89:96.0 95:343.0 99:185.0 101:10.0 110:16.0 113:33.0 115:380.0 116:57.0 117:78.0 127:85.0 130:28.0 131:2537.0 132:259.0 133:199.0 147:2527.0 148:299.0 149:168.0 189:23.0 200:55.0 204:42.0 205:87.0 247:159.0		98009	JRHWHSJDIILJAT-UHFFFAOYSA-N	5646	4754	4289	19110	17378	14709
2-hydroxybutanoic acid	258161	131	40	86:245.0 87:1207.0 89:112.0 95:545.0 97:102.0 99:553.0 101:976.0 103:517.0 104:78.0 112:23.0 113:68.0 114:20.0 115:1186.0 116:223.0 117:711.0 125:24.0 129:273.0 131:25648.0 132:2895.0 133:3706.0 134:1175.0 137:61.0 138:29.0 139:26.0 143:727.0 144:93.0 145:26.0 147:22332.0 148:3774.0 149:2177.0 150:118.0 151:24.0 169:35.0 175:94.0 184:455.0 189:64.0 190:978.0 191:270.0 192:77.0 195:16.0 205:1662.0…	C05984	440864	AFENDNXGAFYKQO-VKHMYHEASA-N	2787	2864	2534	3935	5388	3352
2-deoxytetronic acid	433456	189	1208	85:3678.0 86:419.0 87:1070.0 88:693.0 89:3868.0 90:231.0 91:269.0 92:61.0 94:196.0 96:136.0 97:220.0 98:279.0 99:1268.0 100:276.0 101:10175.0 102:1066.0 103:3549.0 104:443.0 105:707.0 106:118.0 107:102.0 108:142.0 109:54.0 111:177.0 112:57.0 113:377.0 114:530.0 115:1621.0 116:869.0 117:12125.0 118:1194.0 119:1640.0 120:183.0 121:154.0 123:18.0 127:243.0 129:6961.0 130:984.0 131:3106.0 132:474.0 1…		150929	DZAIOXUZHHTJKN-UHFFFAOYSA-N	71906	43992	49878	37563	79905	19604
2,5-dihydroxypyrazine NIST	397526	241	2254	85:168.0 86:172.0 87:115.0 93:14.0 97:710.0 98:27.0 100:66.0 108:4.0 109:15.0 111:179.0 113:419.0 114:172.0 115:562.0 127:101.0 128:126.0 129:169.0 130:13.0 140:38.0 144:10.0 145:499.0 146:11.0 167:155.0 168:17.0 172:5.0 174:1.0 177:4.0 182:157.0 183:31.0 197:1.0 211:11.0 213:6.0 215:3.0 241:1811.0 242:397.0 243:132.0 255:138.0 256:387.0 257:73.0 258:12.0 302:5.0 311:2.0 328:1.0 337:1.0 395:8.0 4…		23368901	USHRADXTTYICIJ-UHFFFAOYSA-N	285	423	495	1261	753	1566
2,3-dihydroxybutanoic acid NIST	384796	292	31743	87:433.0 88:146.0 89:211.0 95:50.0 101:566.0 102:5460.0 103:1435.0 106:74.0 107:123.0 108:62.0 110:72.0 115:2014.0 116:220.0 117:16374.0 118:1491.0 119:1168.0 123:31.0 124:14.0 129:1092.0 130:2991.0 131:2301.0 132:1136.0 133:5833.0 136:86.0 137:44.0 139:22.0 143:92.0 147:7382.0 148:1170.0 149:1275.0 150:167.0 151:189.0 161:37.0 162:19.0 163:129.0 175:52.0 177:157.0 178:19.0 179:13.0 180:15.0 183:…		250402	LOUGYXZSURQALL-UHFFFAOYSA-N	651	291	435	902	2980	1036
1-monostearin	961427	203	124281	85:370484.0 86:36911.0 87:41836.0 88:35289.0 89:97873.0 90:12273.0 91:22742.0 92:3394.0 93:53406.0 94:35353.0 95:348833.0 96:45811.0 97:343618.0 98:110070.0 99:121939.0 100:20917.0 101:433024.0 102:52138.0 103:526650.0 104:58421.0 105:60254.0 106:5811.0 107:41202.0 108:6875.0 109:215909.0 110:28488.0 111:159757.0 112:31717.0 113:65306.0 114:10903.0 115:66801.0 116:362227.0 117:455208.0 118:60584.…				582754	702946	816981	1141084	803836	760758
1-monopalmitin	901749	129	2070	85:11049.0 86:1066.0 87:1727.0 88:2503.0 89:4332.0 90:546.0 91:849.0 93:1712.0 94:656.0 95:11870.0 96:1156.0 97:8236.0 98:3082.0 99:3966.0 100:546.0 101:20046.0 102:2216.0 103:20674.0 104:2095.0 105:2096.0 106:183.0 107:1123.0 108:131.0 109:6523.0 110:712.0 111:3012.0 112:681.0 113:1739.0 114:217.0 115:2374.0 116:10634.0 117:15865.0 118:1742.0 119:1613.0 120:72.0 121:1202.0 122:204.0 123:3774.0 1…	C01885	14900	QHZLMUACJMDIAE-UHFFFAOYSA-N	73733	59738	83022	117960	79921	91737
1-monoheptadecanoyl glyceride NIST	930489	385	100060	85:1382.0 86:63.0 89:307.0 90:107.0 93:252.0 95:1766.0 96:742.0 97:1153.0 98:389.0 99:681.0 101:3825.0 102:186.0 103:2040.0 104:137.0 105:60.0 109:834.0 111:385.0 112:65.0 113:119.0 114:12.0 115:332.0 116:1577.0 117:2570.0 118:337.0 120:6.0 121:307.0 123:542.0 124:76.0 125:84.0 128:25.0 129:3697.0 130:430.0 131:1852.0 132:611.0 133:644.0 134:357.0 137:228.0 138:12.0 139:31.0 141:4.0 142:25.0 143:…		107036	SVUQHVRAGMNPLW-UHFFFAOYSA-N	1125	837	1175	1734	1161	1103
1-methylgalactose NIST	664807	204	477	85:1337.0 86:428.0 87:1347.0 88:1090.0 89:3019.0 91:610.0 93:41.0 94:89.0 97:302.0 99:215.0 101:3717.0 102:1142.0 103:8622.0 104:351.0 105:563.0 106:96.0 107:54.0 112:185.0 113:798.0 114:291.0 115:498.0 116:2211.0 117:5393.0 118:627.0 119:1251.0 122:9.0 125:47.0 127:727.0 128:914.0 129:5558.0 130:1595.0 131:2661.0 132:304.0 133:5828.0 135:519.0 136:68.0 137:60.0 138:73.0 140:44.0 142:77.0 143:134…		2108	HOVAGTYPODGVJG-UHFFFAOYSA-N	122020	164016	151643	719930	529839	573855
1-kestose	1123027	361	14692	85:82.0 86:7.0 87:73.0 88:49.0 89:205.0 90:6.0 91:36.0 92:11.0 93:9.0 94:6.0 95:27.0 96:65.0 97:71.0 98:15.0 99:87.0 100:11.0 101:252.0 102:170.0 103:4097.0 104:359.0 105:175.0 106:23.0 107:40.0 108:5.0 109:193.0 110:14.0 111:55.0 112:15.0 113:139.0 114:34.0 115:149.0 116:95.0 117:736.0 118:77.0 119:85.0 120:6.0 121:16.0 122:12.0 123:22.0 124:13.0 125:21.0 126:24.0 127:99.0 128:17.0 129:2764.0 13…	C03661	440080	VAWYEUIPHLMNNF-OESPXIITSA-N	1199	999	709	1070	293	961
1-hexadecanol	679596	299	16713	85:705.0 86:51.0 89:1086.0 90:140.0 91:307.0 97:1910.0 98:76.0 99:149.0 100:37.0 101:703.0 102:99.0 103:1810.0 104:22.0 106:25.0 110:37.0 111:800.0 112:61.0 113:101.0 114:49.0 115:16.0 117:120.0 125:182.0 127:25.0 129:351.0 130:47.0 142:3.0 143:136.0 144:18.0 145:15.0 157:186.0 184:83.0 187:40.0 189:14.0 201:2.0 204:93.0 205:304.0 206:39.0 209:9.0 217:431.0 218:22.0 219:17.0 227:8.0 229:22.0 231:…	C00823	2682	BXWNKGSJHAJOGX-UHFFFAOYSA-N	1056	676	597	1315	1069	1274
1-deoxyerythritol	357129	117	17781	85:236.0 86:64.0 87:671.0 88:30.0 89:302.0 90:15.0 100:175.0 101:3971.0 102:319.0 103:7576.0 104:803.0 105:90.0 110:329.0 114:382.0 115:1520.0 116:16358.0 117:42947.0 118:4762.0 119:2153.0 120:13.0 127:335.0 129:3334.0 130:1054.0 131:3525.0 132:400.0 133:5494.0 135:111.0 140:549.0 142:164.0 143:2360.0 144:141.0 145:408.0 147:17853.0 148:3097.0 149:2517.0 150:147.0 151:82.0 153:1.0 156:243.0 158:1…				15204	14022	13961	21834	12902	18345
131620	293525	87	131620	85:239.0 87:10326.0 88:1615.0 91:133.0 93:68.0 95:540.0 96:1011.0 97:268.0 107:699.0 108:80.0 113:291.0 114:325.0 115:151.0 118:48.0 123:60.0 124:331.0 125:1007.0 128:66.0 131:781.0 134:176.0 137:22.0 139:25.0 140:28.0 141:104.0 144:25.0 146:305.0 174:28.0 182:19.0 185:28.0 186:64.0 188:33.0 190:51.0 200:34.0 222:28.0 226:20.0 232:20.0 284:20.0 335:14.0 358:19.0 376:21.0 393:15.0 401:25.0 417:22.…				51741	35419	32372	49710	37279	40289
131496	541001	205	131496	85:1344.0 86:1131.0 87:292.0 88:249.0 89:4894.0 90:316.0 91:349.0 92:18.0 95:159.0 98:274.0 99:302.0 100:751.0 101:1982.0 104:89.0 105:919.0 111:465.0 112:354.0 113:825.0 114:330.0 115:487.0 116:460.0 117:12049.0 118:851.0 119:1053.0 120:51.0 121:100.0 122:29.0 124:50.0 125:94.0 126:245.0 127:1981.0 128:537.0 129:439.0 131:1099.0 132:240.0 133:4258.0 134:489.0 135:589.0 138:19.0 139:574.0 140:189…				45991	27447	20104	2576	35671	14329
131464	537259	129	131464	85:1645.0 87:948.0 88:683.0 89:1502.0 90:376.0 93:126.0 97:407.0 98:219.0 99:1201.0 101:2465.0 102:11708.0 103:8881.0 104:1395.0 105:756.0 106:300.0 107:154.0 111:435.0 112:149.0 113:1234.0 114:97.0 115:2114.0 116:269.0 117:425.0 119:1430.0 120:87.0 121:146.0 125:182.0 127:368.0 128:226.0 129:23904.0 130:13497.0 131:3335.0 132:1068.0 133:8320.0 134:2067.0 135:1268.0 141:389.0 142:296.0 143:4118.0…				1931	2636	2449	1976	2717	4203
131424	954172	319	131424	85:1271.0 86:765.0 87:1581.0 88:1140.0 89:10152.0 90:971.0 91:540.0 93:175.0 94:181.0 95:183.0 96:137.0 97:2193.0 98:505.0 99:1811.0 100:2930.0 101:8460.0 102:1868.0 103:49252.0 104:4871.0 105:3720.0 106:572.0 107:204.0 108:107.0 110:379.0 111:858.0 112:952.0 113:1925.0 114:1223.0 115:2593.0 116:4234.0 117:19148.0 118:2054.0 119:2048.0 120:303.0 121:98.0 122:96.0 123:66.0 124:109.0 125:246.0 126:…				628	227	106	9396	588	9938
131202	957189	361	131202	85:302.0 86:82.0 87:159.0 89:529.0 90:97.0 91:61.0 92:538.0 93:130.0 95:147.0 96:104.0 99:261.0 101:482.0 102:88.0 103:3090.0 104:407.0 105:260.0 106:57.0 109:292.0 110:47.0 111:181.0 113:207.0 115:213.0 116:249.0 117:947.0 118:137.0 119:211.0 120:173.0 121:1011.0 122:409.0 123:43.0 124:7.0 129:2660.0 130:284.0 131:910.0 133:1206.0 134:178.0 135:65.0 136:71.0 137:64.0 138:18.0 139:145.0 141:37.0 …				3153	13276	1617	7155	25512	59643
130533	535448	232	130533	98:79.0 100:3054.0 101:212.0 102:103.0 117:404.0 118:121.0 127:64.0 129:70.0 130:118.0 133:121.0 142:39.0 143:26.0 144:131.0 147:527.0 148:33.0 163:52.0 176:36.0 189:52.0 201:60.0 207:20.0 217:190.0 221:121.0 232:3222.0 233:603.0 234:235.0 235:17.0 244:40.0 281:9.0 327:17.0 333:21.0				601	562	597	443	661	605
130396	325318	278	130396	86:3909.0 89:5546.0 91:162.0 98:928.0 100:9202.0 103:3112.0 104:804.0 105:1118.0 109:43.0 115:2742.0 116:1447.0 117:1902.0 118:782.0 119:6979.0 120:481.0 121:178.0 123:62.0 131:6529.0 133:21267.0 134:4246.0 135:2007.0 144:446.0 145:185.0 147:31804.0 152:25.0 160:14456.0 161:3001.0 162:1040.0 163:900.0 169:62.0 188:1604.0 196:22.0 205:1022.0 206:398.0 207:1225.0 208:224.0 213:39.0 215:46.0 221:679…				4640	1874	2193	3247	2692	1692
128051	716108	144	128051	88:36.0 100:863.0 103:274.0 112:136.0 113:143.0 115:109.0 124:41.0 126:95.0 128:196.0 130:129.0 131:261.0 142:95.0 144:7044.0 145:561.0 146:490.0 147:1283.0 152:22.0 155:88.0 163:53.0 171:171.0 172:205.0 180:11.0 192:121.0 193:36.0 195:36.0 204:843.0 205:266.0 206:55.0 219:52.0 222:38.0 233:45.0 236:41.0 243:26.0 245:214.0 246:71.0 247:80.0 251:29.0 252:19.0 253:14.0 265:40.0 272:29.0 279:18.0 29…				601	1892	958	3009	1397	6345
127629	975202	169	127629	85:2803.0 86:1129.0 87:1996.0 88:625.0 89:8123.0 90:1653.0 91:3342.0 92:2109.0 93:1874.0 94:330.0 95:868.0 96:676.0 97:1452.0 98:895.0 99:3636.0 100:608.0 101:7675.0 102:991.0 103:41935.0 104:6269.0 105:3996.0 106:204.0 107:1703.0 108:1015.0 109:2973.0 110:352.0 111:2683.0 112:229.0 113:2465.0 114:571.0 115:3543.0 116:3863.0 117:14776.0 118:1574.0 119:4943.0 120:1981.0 121:2987.0 122:3215.0 123:1…				439	562	553	2757	572	1593
127451	552009	290	127451	85:471.0 86:1454.0 87:1983.0 88:755.0 90:57.0 91:158.0 95:433.0 96:846.0 98:1287.0 99:145.0 100:2218.0 101:3652.0 102:974.0 106:65.0 107:54.0 108:102.0 109:75.0 111:247.0 112:282.0 114:669.0 115:5674.0 119:895.0 120:120.0 121:44.0 122:96.0 126:219.0 127:221.0 128:486.0 129:995.0 130:2758.0 131:13281.0 132:1673.0 133:2700.0 135:249.0 136:94.0 138:480.0 139:111.0 142:967.0 143:976.0 144:6045.0 145:…				1360	2604	3107	4703	6230	7724
125897	933563	217	125897	85:2918.0 86:533.0 87:2444.0 88:1950.0 89:24231.0 90:2082.0 91:531.0 94:528.0 95:95.0 96:265.0 97:794.0 98:9.0 99:2686.0 100:3754.0 101:10246.0 102:4056.0 103:152366.0 104:14542.0 105:9294.0 106:530.0 107:237.0 108:205.0 109:2192.0 110:549.0 111:1598.0 112:280.0 113:4712.0 114:7235.0 115:3710.0 116:5264.0 117:28753.0 118:3146.0 119:3616.0 120:68.0 123:40.0 124:423.0 125:350.0 126:967.0 127:2030.0…				8275	5156	7666	9161	7648	6070
125888	1114748	204	125888	85:3955.0 86:638.0 88:1462.0 89:4825.0 90:513.0 91:723.0 92:242.0 93:401.0 94:333.0 95:1002.0 96:227.0 97:2334.0 98:419.0 99:3513.0 100:604.0 101:7811.0 102:2393.0 103:103237.0 104:9662.0 105:4739.0 106:279.0 107:323.0 108:192.0 109:7411.0 110:546.0 111:3209.0 112:536.0 113:3901.0 114:802.0 115:4027.0 116:2952.0 117:21138.0 118:1978.0 119:2544.0 120:255.0 121:358.0 122:42.0 123:307.0 124:57.0 125…				459	355	359	832	415	415
125882	943427	217	125882	85:1671.0 86:860.0 87:1452.0 88:1037.0 89:12916.0 90:1001.0 91:710.0 92:190.0 93:198.0 94:227.0 95:424.0 96:325.0 97:1173.0 98:362.0 99:1570.0 100:3581.0 101:8563.0 102:3573.0 103:44233.0 104:3728.0 105:7205.0 106:705.0 107:318.0 108:108.0 109:1435.0 110:266.0 111:1296.0 112:414.0 113:1613.0 114:1508.0 115:2299.0 116:3588.0 117:14062.0 118:1316.0 119:1440.0 120:218.0 121:162.0 122:67.0 123:101.0 …				3781	2600	4201	6467	2279	6584
125868	1006176	204	125868	89:1611.0 91:4950.0 92:156.0 93:1745.0 94:297.0 95:19170.0 96:463.0 99:3051.0 100:457.0 101:2231.0 103:16452.0 104:1225.0 105:1080.0 106:120.0 107:818.0 109:7956.0 110:941.0 113:283.0 115:1762.0 116:2788.0 117:25633.0 118:2562.0 119:1905.0 120:134.0 121:458.0 123:1601.0 128:142.0 129:13924.0 130:1166.0 131:3649.0 132:902.0 133:4251.0 134:562.0 135:140.0 138:149.0 139:231.0 142:449.0 144:622.0 145…				2521	1253	1214	5199	1798	4062
125798	992324	236	125798	85:533.0 86:62.0 89:381.0 91:647.0 92:92.0 93:620.0 94:591.0 95:617.0 97:31.0 101:411.0 102:126.0 103:2466.0 104:315.0 105:344.0 106:482.0 107:510.0 108:323.0 109:88.0 110:157.0 111:79.0 115:70.0 116:339.0 117:905.0 118:244.0 119:538.0 120:783.0 121:822.0 122:349.0 123:213.0 124:125.0 126:101.0 127:153.0 128:93.0 129:1087.0 130:206.0 131:668.0 132:142.0 133:804.0 134:1828.0 135:822.0 136:173.0 13…				806	264	223	755	300	675
124590	522214	216	124590	87:1035.0 92:129.0 94:103.0 99:1783.0 100:10443.0 101:2385.0 102:1515.0 103:814.0 104:354.0 105:775.0 106:164.0 107:265.0 112:431.0 113:366.0 114:2068.0 115:3362.0 117:3255.0 118:2196.0 119:917.0 120:208.0 121:120.0 122:92.0 124:107.0 125:1093.0 126:1109.0 131:7725.0 132:3189.0 133:6655.0 134:1224.0 135:635.0 136:66.0 137:88.0 138:86.0 139:92.0 140:645.0 141:949.0 142:10655.0 144:947.0 146:1333.0…				412	298	332	446	457	284
124564	838561	204	124564	85:291.0 86:129.0 87:478.0 88:78.0 89:1021.0 90:66.0 91:106.0 93:71.0 94:75.0 95:86.0 97:81.0 98:95.0 99:453.0 100:99.0 101:3371.0 102:429.0 103:5817.0 104:481.0 105:336.0 109:138.0 110:38.0 111:219.0 112:29.0 113:352.0 115:756.0 116:1150.0 117:6773.0 118:636.0 119:524.0 120:84.0 122:32.0 123:25.0 124:37.0 126:73.0 128:53.0 129:10655.0 130:1293.0 131:3775.0 132:529.0 133:2861.0 134:392.0 135:297.…				1596	1558	700	21368	28157	9545
124353	440334	257	124353	85:1363.0 86:1825.0 87:572.0 88:113.0 98:63.0 99:10397.0 100:10711.0 110:89.0 111:31.0 112:88.0 113:85.0 114:314.0 116:75.0 117:212.0 126:100.0 127:1088.0 128:45.0 129:50.0 130:73.0 131:655.0 133:199.0 141:46.0 142:304.0 143:58.0 147:2294.0 148:487.0 149:212.0 156:106.0 158:338.0 159:121.0 171:1511.0 172:1363.0 173:597.0 174:124.0 179:151.0 183:126.0 184:425.0 187:100.0 199:176.0 201:27.0 209:43.…				343	139	212	275	178	608
124283	261987	97	124283	85:1944.0 88:1204.0 89:790.0 92:62.0 93:964.0 94:1364.0 95:1436.0 96:2486.0 97:13416.0 99:503.0 103:37.0 104:28.0 105:476.0 107:263.0 108:855.0 109:739.0 110:698.0 111:1361.0 112:514.0 114:302.0 115:3313.0 116:1123.0 117:297.0 120:48.0 121:281.0 122:817.0 123:468.0 124:1938.0 125:353.0 126:1380.0 127:3462.0 128:192.0 129:1169.0 130:1173.0 132:61.0 136:45.0 138:552.0 139:1501.0 140:195.0 141:480.0…				23437	14994	14371	4304	14668	17079
122191	286291	187	122191	85:1365.0 86:1735.0 87:501.0 88:1264.0 89:1213.0 90:270.0 91:407.0 93:794.0 95:6639.0 96:513.0 97:544.0 99:1392.0 100:205.0 101:2510.0 102:402.0 105:3672.0 106:267.0 110:94.0 111:372.0 112:646.0 113:431.0 115:387.0 116:4334.0 117:46601.0 118:4453.0 119:1949.0 120:107.0 123:19.0 125:39.0 128:247.0 129:13878.0 131:16378.0 132:12189.0 133:2234.0 134:518.0 141:100.0 143:2895.0 144:360.0 145:3226.0 14…				162	771	739	1372	1198	1020
120987	778681	174	120987	85:248.0 86:2552.0 93:32.0 94:71.0 95:119.0 96:187.0 98:241.0 99:232.0 100:1180.0 108:49.0 110:74.0 112:121.0 113:60.0 117:512.0 118:57.0 122:24.0 123:57.0 124:24.0 125:57.0 126:145.0 127:52.0 129:378.0 130:491.0 131:191.0 132:284.0 133:174.0 136:42.0 138:59.0 140:97.0 145:111.0 146:175.0 152:58.0 155:61.0 156:550.0 158:964.0 159:145.0 160:192.0 161:78.0 162:67.0 164:46.0 166:48.0 167:63.0 168:33…				543	769	772	2714	1015	6720
119088	457286	117	119088	85:206.0 87:105.0 90:31.0 99:340.0 100:110.0 102:166.0 103:239.0 105:114.0 115:509.0 116:265.0 117:9366.0 118:927.0 121:10.0 129:452.0 131:475.0 132:77.0 133:586.0 135:112.0 136:42.0 137:38.0 141:78.0 143:209.0 144:360.0 145:126.0 146:56.0 147:2235.0 148:736.0 149:244.0 150:16.0 152:29.0 157:131.0 158:12.0 159:39.0 165:28.0 167:17.0 169:49.0 170:26.0 171:724.0 172:172.0 175:280.0 176:61.0 177:66.…				7346	13172	14518	3734	12530	5240
118910	624052	255	118910	85:5036.0 86:3806.0 87:637.0 88:2920.0 89:7910.0 90:1649.0 95:2835.0 97:1464.0 98:5120.0 99:2464.0 101:3921.0 103:10584.0 104:1306.0 106:1181.0 107:6126.0 110:375.0 112:3123.0 115:3464.0 117:29177.0 118:5378.0 119:4108.0 121:451.0 124:1617.0 125:1046.0 126:1395.0 133:16415.0 135:2531.0 136:236.0 137:864.0 138:384.0 139:459.0 140:561.0 143:448.0 145:1964.0 146:807.0 147:39001.0 148:9902.0 149:2760…				224	353	260	731	804	9454
118876	717431	146	118876	85:21641.0 88:11469.0 89:152766.0 90:14578.0 91:91308.0 92:21960.0 93:57787.0 94:45787.0 95:10806.0 96:5799.0 97:7623.0 98:5693.0 99:14545.0 101:22699.0 102:3693.0 103:11629.0 104:11168.0 105:35354.0 106:73040.0 107:18844.0 108:9906.0 109:7316.0 110:12429.0 111:15700.0 112:124491.0 113:17474.0 114:7256.0 115:19250.0 116:53119.0 117:117873.0 118:288722.0 119:65259.0 120:54819.0 121:15707.0 122:145…				952	1053	1557	9835	2870	60797
118869	597370	295	118869	85:1385.0 86:1429.0 87:108.0 88:66.0 89:2342.0 90:1021.0 91:2439.0 92:538.0 93:860.0 94:73.0 95:152.0 96:215.0 98:627.0 99:3468.0 100:17948.0 101:1245.0 102:511.0 103:5645.0 104:6319.0 105:2216.0 106:527.0 110:51.0 111:455.0 116:120.0 118:708.0 119:1801.0 120:368.0 121:1235.0 122:50.0 124:51.0 125:138.0 126:649.0 127:84.0 128:223.0 130:875.0 131:997.0 132:397.0 133:944.0 134:490.0 135:4192.0 136:…				2733	3262	3045	4639	3629	7920
118854	299280	104	118854	85:166.0 86:563.0 87:433.0 88:863.0 89:6818.0 90:482.0 91:186.0 96:254.0 100:1635.0 101:327.0 102:1353.0 103:1556.0 104:9261.0 105:943.0 106:382.0 114:351.0 115:370.0 116:3632.0 118:24.0 131:1222.0 133:1731.0 134:116.0 135:102.0 146:309.0 147:5571.0 148:1014.0 151:128.0 158:401.0 166:333.0 168:801.0 169:181.0 174:107.0 176:403.0 177:689.0 188:5078.0 189:760.0 190:299.0 192:26.0 204:2535.0 205:500…				4621	4756	4072	5233	5885	5333
118850	414032	156	118850	85:295.0 88:218.0 89:9795.0 90:996.0 91:645.0 96:70.0 98:400.0 99:861.0 100:1482.0 101:3246.0 105:1490.0 106:216.0 107:44.0 110:68.0 112:356.0 114:1132.0 116:725.0 118:140.0 121:55.0 126:445.0 134:458.0 138:33.0 139:60.0 140:101.0 142:178.0 144:287.0 145:345.0 147:4917.0 150:15.0 153:86.0 154:78.0 156:13109.0 157:938.0 158:530.0 159:340.0 160:6814.0 161:1006.0 162:246.0 163:479.0 165:81.0 168:452…				16862	21478	18144	3465	4598	2153
118791	428004	156	118791	85:4249.0 86:2375.0 87:1059.0 89:21190.0 90:1843.0 91:1950.0 92:110.0 95:434.0 96:929.0 97:734.0 99:2329.0 101:17716.0 102:2737.0 103:4065.0 105:2146.0 107:708.0 109:849.0 112:165.0 113:2741.0 114:3701.0 115:606.0 116:4170.0 119:597.0 121:273.0 122:249.0 126:3867.0 128:472.0 129:1211.0 131:3663.0 133:13174.0 136:41.0 137:207.0 138:66.0 139:170.0 141:427.0 142:2847.0 144:1058.0 145:209.0 147:46497…				8845	15041	12024	2627	3637	2161
118693	691793	383	118693	85:1038.0 86:1051.0 87:311.0 88:607.0 89:2665.0 90:628.0 91:3051.0 92:405.0 93:1456.0 95:2061.0 96:1244.0 97:877.0 98:227.0 105:1978.0 106:561.0 107:873.0 109:848.0 111:443.0 112:293.0 113:1433.0 114:387.0 115:1183.0 117:2470.0 118:1355.0 119:3450.0 120:593.0 121:2318.0 122:313.0 123:305.0 124:332.0 125:557.0 131:1197.0 132:731.0 133:4258.0 134:874.0 135:1792.0 136:57.0 137:1872.0 138:442.0 141:2…				1079	830	926	1637	2019	4988
118682	431860	170	118682	85:1684.0 87:2622.0 88:1665.0 89:21255.0 90:1517.0 91:2378.0 92:211.0 94:833.0 97:12983.0 98:12073.0 99:2635.0 101:1739.0 108:261.0 109:493.0 112:1008.0 113:1239.0 115:11322.0 118:400.0 119:1135.0 122:87.0 126:1850.0 128:1281.0 130:1646.0 131:3584.0 132:557.0 133:6861.0 134:888.0 135:653.0 136:202.0 138:154.0 139:256.0 140:597.0 141:993.0 143:4470.0 145:12568.0 146:1760.0 147:31261.0 148:4911.0 1…				2837	2056	2444	3707	5704	2343
118678	435500	179	118678	85:3233.0 86:23352.0 88:4014.0 89:5455.0 90:1633.0 91:7109.0 92:617.0 94:41.0 95:2474.0 96:736.0 97:6012.0 102:4792.0 103:14485.0 104:8465.0 105:8060.0 106:950.0 107:651.0 109:283.0 110:1211.0 111:349.0 112:907.0 115:3313.0 119:2951.0 120:249.0 121:1241.0 125:829.0 126:1997.0 127:706.0 128:684.0 131:13510.0 133:17557.0 135:3321.0 136:238.0 137:1112.0 138:74.0 139:217.0 141:350.0 142:636.0 145:656…				28921	16358	22124	17809	15880	13028
118669	967905	105	118669	85:38942.0 86:5461.0 87:13620.0 88:12212.0 89:59904.0 90:21931.0 91:473153.0 92:41214.0 93:3713.0 94:5713.0 95:6731.0 96:1319.0 97:7651.0 98:3538.0 99:15936.0 100:2415.0 101:48823.0 102:10175.0 103:224068.0 104:32116.0 105:578040.0 106:95457.0 107:56349.0 108:4773.0 109:2453.0 110:1252.0 111:30120.0 112:3999.0 113:9253.0 114:2137.0 115:18417.0 116:31796.0 117:134973.0 118:23891.0 119:25968.0 120:…				1199	5755	146983	9047	4640	9149
117982	672616	292	117982	85:1460.0 86:321.0 87:2000.0 88:961.0 89:6558.0 90:618.0 91:564.0 92:99.0 93:76.0 94:191.0 95:489.0 96:271.0 97:2495.0 98:462.0 99:1543.0 100:559.0 101:8666.0 102:4740.0 103:21468.0 104:2548.0 105:1834.0 106:73.0 107:370.0 108:50.0 109:139.0 111:1047.0 112:200.0 113:1048.0 114:397.0 115:2964.0 116:2230.0 117:25073.0 118:2596.0 119:2745.0 120:261.0 121:216.0 122:39.0 123:98.0 124:81.0 125:415.0 12…				2054	1799	1523	1104	1156	1240
117141	266458	97	117141	85:374.0 86:302.0 87:1555.0 88:444.0 90:173.0 91:242.0 92:93.0 93:336.0 94:707.0 95:527.0 96:785.0 97:3145.0 98:211.0 99:18.0 100:665.0 101:294.0 102:599.0 103:147.0 104:81.0 105:214.0 106:199.0 107:562.0 108:292.0 109:133.0 110:798.0 111:405.0 112:345.0 113:18.0 114:251.0 115:281.0 116:2214.0 117:333.0 118:322.0 120:446.0 121:107.0 122:342.0 123:138.0 124:966.0 125:82.0 126:608.0 127:349.0 130:5…				3341	4558	2446	5307	5864	2768
117043	656983	188	117043	85:2193.0 86:3151.0 87:1274.0 88:358.0 89:2301.0 90:408.0 92:195.0 93:107.0 94:59.0 95:122.0 98:771.0 99:3431.0 100:33378.0 101:3876.0 102:1836.0 103:1844.0 104:405.0 105:497.0 107:179.0 109:54.0 111:249.0 112:163.0 113:615.0 114:1094.0 115:2020.0 116:3679.0 117:2091.0 118:467.0 119:532.0 120:58.0 121:118.0 122:66.0 123:33.0 124:79.0 125:122.0 126:234.0 127:1509.0 128:342.0 129:579.0 130:4724.0 1…				16149	9091	11552	11130	30020	4980
117040	641260	255	117040	85:1203.0 86:2166.0 87:933.0 96:80.0 98:634.0 99:1686.0 100:12934.0 101:1102.0 102:1091.0 106:169.0 110:74.0 111:306.0 112:1291.0 113:410.0 114:1212.0 116:639.0 124:40.0 125:142.0 126:1550.0 127:1890.0 128:97.0 130:764.0 131:1102.0 132:690.0 136:47.0 137:62.0 138:50.0 139:228.0 140:1479.0 141:445.0 143:970.0 144:216.0 147:23605.0 148:2967.0 149:2516.0 152:87.0 153:1028.0 154:960.0 155:606.0 156:2…				3870	6071	5330	983	2033	699
117033	488943	314	117033	85:1445.0 86:2165.0 92:18.0 94:40.0 99:1501.0 100:10353.0 102:443.0 111:280.0 113:205.0 114:425.0 116:374.0 122:18.0 127:334.0 128:63.0 130:553.0 132:56.0 134:157.0 138:55.0 139:56.0 141:837.0 142:333.0 145:27.0 146:190.0 150:39.0 155:416.0 157:1067.0 158:637.0 159:187.0 160:92.0 168:23.0 170:41.0 171:6492.0 172:1190.0 173:379.0 174:353.0 175:111.0 176:11.0 185:552.0 186:350.0 187:79.0 188:150.0 …				1025	1014	972	2244	3078	3440
115944	620707	292	115944	87:498.0 88:155.0 89:525.0 90:58.0 96:75.0 99:196.0 101:751.0 102:1051.0 103:1532.0 104:143.0 105:121.0 109:61.0 111:98.0 113:126.0 114:30.0 115:770.0 116:266.0 117:16170.0 118:1668.0 119:764.0 120:91.0 121:51.0 125:44.0 126:149.0 127:164.0 129:2329.0 130:1253.0 131:2408.0 132:356.0 133:2223.0 134:494.0 135:277.0 140:44.0 141:44.0 143:2009.0 144:216.0 145:128.0 147:9195.0 148:1395.0 149:1067.0 15…				983	455	1546	5867	966	2605
114501	381827	196	114501	86:1924.0 89:386.0 92:446.0 93:1242.0 94:837.0 95:9352.0 96:1191.0 99:470.0 100:8398.0 108:121.0 109:184.0 113:68.0 121:90.0 122:3052.0 123:360.0 124:257.0 125:3107.0 126:445.0 127:431.0 128:129.0 131:266.0 134:64.0 140:104.0 152:419.0 153:95.0 163:27.0 165:25.0 167:58.0 168:73.0 169:252.0 170:27.0 173:60.0 178:34.0 180:452.0 181:188.0 182:90.0 189:42.0 195:163.0 196:50828.0 197:7532.0 198:1812.0…				767	817	737	1536	1210	2179
113700	502892	140	113700	86:60.0 87:66.0 88:62.0 90:178.0 92:29.0 96:30.0 97:133.0 100:17.0 103:134.0 104:96.0 110:190.0 111:17.0 112:171.0 115:39.0 116:85.0 118:83.0 119:92.0 121:83.0 123:22.0 129:129.0 130:170.0 131:235.0 133:136.0 134:362.0 135:74.0 138:13.0 140:4277.0 141:158.0 142:41.0 144:36.0 145:47.0 148:91.0 150:16.0 154:23.0 155:18.0 160:22.0 162:17.0 164:22.0 171:30.0 173:32.0 175:25.0 177:205.0 179:43.0 184:2…				3052	3425	6401	16551	27235	20704
111057	650410	273	111057	85:2523.0 86:2179.0 87:3412.0 88:2052.0 89:39772.0 90:3155.0 91:2061.0 92:241.0 93:262.0 94:634.0 95:375.0 96:706.0 97:2155.0 98:700.0 99:2616.0 100:5759.0 101:13674.0 102:3581.0 103:40212.0 104:3307.0 105:8726.0 106:1322.0 107:491.0 108:185.0 109:229.0 110:498.0 111:1731.0 112:709.0 113:1787.0 114:3423.0 115:4420.0 116:4821.0 117:44253.0 118:4503.0 119:4757.0 120:363.0 121:274.0 122:104.0 123:68…				8124	9960	3946	1258	5651	7762
110604	614185	217	110604	85:43.0 87:614.0 88:996.0 89:1469.0 90:94.0 99:363.0 101:1687.0 102:675.0 103:8232.0 104:749.0 105:449.0 106:15.0 109:223.0 113:953.0 115:807.0 116:256.0 117:3130.0 118:379.0 119:675.0 120:10.0 121:60.0 127:538.0 128:79.0 129:7760.0 130:910.0 131:2708.0 132:353.0 133:5993.0 134:485.0 135:534.0 136:59.0 137:37.0 139:42.0 140:269.0 141:1564.0 142:663.0 143:2603.0 144:392.0 145:368.0 147:25668.0 148…				10456	5277	50325	7816	16818	332
110359	674032	174	110359	85:349.0 86:2742.0 88:215.0 89:495.0 92:117.0 96:95.0 98:155.0 99:290.0 100:1574.0 101:233.0 102:883.0 103:710.0 104:84.0 110:60.0 111:80.0 113:116.0 114:118.0 116:300.0 125:67.0 129:413.0 130:482.0 131:620.0 133:667.0 134:63.0 135:44.0 136:23.0 138:20.0 140:55.0 143:329.0 146:134.0 147:1104.0 152:70.0 158:552.0 159:25.0 160:521.0 161:109.0 162:22.0 163:17.0 169:76.0 170:47.0 171:92.0 172:160.0 1…				570	810	719	1271	1620	3197
110265	413333	103	110265	85:290.0 86:9.0 87:196.0 88:144.0 89:123.0 91:45.0 101:390.0 102:10.0 103:14351.0 104:738.0 105:420.0 113:132.0 115:1495.0 116:159.0 117:781.0 119:14.0 129:949.0 130:80.0 131:1402.0 133:1582.0 134:43.0 135:71.0 143:3130.0 144:278.0 145:426.0 147:4265.0 148:448.0 149:840.0 150:78.0 156:27.0 157:478.0 159:95.0 191:225.0 195:35.0 196:17.0 203:392.0 219:308.0 231:66.0 233:4198.0 234:592.0 235:288.0 2…				7504	6858	8285	12958	8863	13571
110249	1075003	145	110249	85:43.0 89:365.0 90:175.0 91:2310.0 92:177.0 93:21.0 96:49.0 97:84.0 98:43.0 99:63.0 101:185.0 102:35.0 103:926.0 104:63.0 105:538.0 111:78.0 113:236.0 114:38.0 115:187.0 116:91.0 117:552.0 118:107.0 119:7183.0 120:623.0 121:138.0 129:1222.0 130:232.0 131:82.0 133:469.0 135:83.0 136:69.0 142:61.0 143:223.0 145:6456.0 146:588.0 147:2081.0 148:53.0 149:291.0 157:98.0 163:90.0 167:71.0 168:18.0 183:…				9073	7993	9294	7467	13339	9328
110223	1013635	119	110223	85:309.0 86:36.0 88:60.0 89:495.0 90:180.0 91:3462.0 92:333.0 93:393.0 94:95.0 97:84.0 99:138.0 101:1030.0 102:34.0 103:1799.0 104:261.0 105:4107.0 106:283.0 109:17.0 111:157.0 113:30.0 115:183.0 116:729.0 117:1365.0 118:248.0 119:8803.0 120:1456.0 121:334.0 128:30.0 129:696.0 131:244.0 132:89.0 133:505.0 143:448.0 144:41.0 145:129.0 146:25.0 147:1148.0 148:267.0 149:207.0 155:107.0 156:49.0 157:…				6386	2784	3236	17195	2675	24624
110222	998949	119	110222	85:71.0 86:34.0 87:139.0 88:124.0 89:530.0 90:273.0 91:3258.0 92:269.0 93:153.0 95:19.0 97:86.0 99:111.0 100:53.0 101:213.0 102:75.0 103:1554.0 104:193.0 105:644.0 106:110.0 107:84.0 109:28.0 110:69.0 111:113.0 112:58.0 113:94.0 114:55.0 115:95.0 116:113.0 117:771.0 118:197.0 119:12716.0 120:1038.0 121:224.0 122:45.0 123:45.0 124:60.0 125:91.0 126:35.0 127:116.0 128:47.0 129:819.0 130:86.0 131:15…				25768	8181	13065	66996	6675	103637
109386	542775	204	109386	85:154.0 86:147.0 89:833.0 91:127.0 94:33.0 95:40.0 98:183.0 99:112.0 100:268.0 101:919.0 102:125.0 103:4123.0 104:411.0 105:159.0 110:296.0 113:77.0 114:97.0 115:131.0 116:352.0 117:3335.0 118:304.0 119:258.0 129:917.0 130:319.0 131:918.0 132:80.0 133:1729.0 134:292.0 144:52.0 147:5348.0 148:1055.0 149:274.0 151:36.0 157:297.0 158:223.0 159:40.0 163:57.0 168:35.0 172:786.0 173:181.0 175:93.0 177…				38853	17248	1981	22777	27085	3724
106936	238992	244	106936	89:281.0 90:73.0 91:107.0 94:27.0 96:263.0 97:321.0 98:50.0 100:123.0 103:295.0 104:168.0 105:568.0 106:201.0 107:219.0 115:502.0 116:128.0 117:135.0 119:277.0 120:233.0 121:220.0 124:360.0 126:387.0 133:1266.0 134:130.0 135:434.0 136:99.0 137:370.0 138:21.0 147:304.0 149:328.0 151:3191.0 152:1361.0 153:386.0 154:35.0 155:71.0 163:41.0 174:105.0 176:31.0 177:122.0 178:243.0 179:98.0 193:51.0 194:…				929	769	815	1114	671	1074
106887	718946	316	106887	85:536.0 86:472.0 87:483.0 88:197.0 89:882.0 90:63.0 92:53.0 93:65.0 94:108.0 95:71.0 98:138.0 99:347.0 100:4783.0 101:1160.0 102:542.0 103:20009.0 104:1894.0 105:878.0 114:284.0 115:431.0 116:184.0 117:1360.0 118:192.0 119:305.0 124:44.0 129:2047.0 130:373.0 131:1327.0 132:261.0 133:2507.0 134:265.0 135:186.0 143:415.0 145:154.0 147:8035.0 148:1447.0 149:754.0 150:66.0 151:90.0 156:176.0 157:197…				274	166	221	433	230	391
106387	825293	204	106387	85:705.0 86:213.0 87:574.0 88:422.0 89:1150.0 90:82.0 92:81.0 93:55.0 95:229.0 97:128.0 98:63.0 99:623.0 101:5694.0 102:870.0 103:22310.0 104:2039.0 105:1028.0 111:409.0 113:352.0 114:43.0 115:924.0 116:2252.0 117:3830.0 118:472.0 119:589.0 120:91.0 123:135.0 125:99.0 127:136.0 128:124.0 129:8186.0 130:1090.0 131:4619.0 132:765.0 133:6261.0 134:861.0 135:639.0 136:35.0 141:298.0 142:251.0 143:421…				7766	8930	5973	10171	5003	11703
105616	611160	142	105616	85:1454.0 86:381.0 87:53.0 90:37.0 96:144.0 97:70.0 98:167.0 100:2271.0 101:335.0 102:866.0 103:430.0 104:96.0 112:1012.0 113:134.0 114:136.0 115:531.0 116:672.0 119:47.0 121:36.0 125:72.0 126:117.0 128:342.0 130:594.0 131:249.0 132:457.0 133:177.0 134:104.0 137:17.0 140:93.0 141:155.0 142:3173.0 143:274.0 144:925.0 145:395.0 147:1842.0 148:368.0 149:354.0 150:66.0 153:72.0 154:123.0 155:14.0 158…				2089	1927	2554	2325	2431	5197
105536	854839	360	105536	85:4296.0 86:1961.0 87:2292.0 88:1599.0 89:26133.0 90:1363.0 91:344.0 92:405.0 93:305.0 94:749.0 96:1210.0 98:1325.0 99:3234.0 100:9162.0 101:7954.0 102:2759.0 103:74804.0 104:8253.0 105:5327.0 106:918.0 107:367.0 108:267.0 109:309.0 110:793.0 111:823.0 112:1056.0 113:2831.0 114:1478.0 115:3191.0 116:1968.0 117:62333.0 118:7465.0 119:4538.0 120:812.0 121:421.0 122:704.0 123:176.0 124:255.0 125:74…				231	157	113	369	183	335
104901	931361	204	104901	85:639.0 86:160.0 87:714.0 88:310.0 89:975.0 90:75.0 91:119.0 92:103.0 93:187.0 94:98.0 95:145.0 96:59.0 97:238.0 98:26.0 99:719.0 100:119.0 101:7077.0 102:725.0 103:19041.0 104:1602.0 105:854.0 106:56.0 107:82.0 108:56.0 109:1217.0 110:127.0 111:409.0 112:51.0 113:592.0 114:138.0 115:1066.0 116:2299.0 117:3338.0 118:385.0 119:500.0 120:57.0 121:71.0 122:105.0 123:134.0 124:27.0 125:87.0 126:40.0…				3534	5259	4671	13153	13097	9440
104248	1066408	455	104248	85:5531.0 86:282.0 87:506.0 88:373.0 89:1185.0 93:531.0 94:169.0 95:5486.0 96:58.0 97:5800.0 98:1477.0 99:1828.0 100:274.0 101:6295.0 102:775.0 103:7878.0 104:583.0 105:586.0 107:353.0 108:26.0 109:3059.0 110:337.0 111:2597.0 112:311.0 113:777.0 114:44.0 115:761.0 116:4627.0 117:6190.0 118:683.0 121:539.0 122:119.0 123:1749.0 124:233.0 125:858.0 126:157.0 127:252.0 129:11657.0 130:2140.0 131:4338…				451	412	378	671	483	827
104135	742765	204	104135	85:495.0 86:2695.0 88:1245.0 89:1746.0 90:149.0 91:33.0 95:252.0 96:172.0 100:10245.0 101:3990.0 102:2221.0 103:1107.0 104:210.0 111:184.0 114:2433.0 115:385.0 116:10488.0 117:833.0 121:192.0 123:69.0 125:358.0 126:63.0 129:3250.0 133:3724.0 134:187.0 135:297.0 138:11.0 141:198.0 142:478.0 144:990.0 145:667.0 146:788.0 147:10600.0 148:2132.0 149:2606.0 152:82.0 155:98.0 160:928.0 161:260.0 162:19…				998	1324	1472	4599	1993	4527
103821	496534	89	103821	86:659.0 88:212.0 89:22097.0 90:1615.0 91:1178.0 92:50.0 95:78.0 100:634.0 101:421.0 102:384.0 103:971.0 104:119.0 105:300.0 106:44.0 109:58.0 112:4206.0 115:824.0 116:132.0 117:671.0 118:58.0 119:540.0 120:38.0 125:56.0 126:2153.0 127:274.0 128:457.0 129:924.0 130:253.0 131:521.0 133:1581.0 135:147.0 142:61.0 143:130.0 144:36.0 145:73.0 147:13887.0 148:2197.0 149:1413.0 150:30.0 151:70.0 154:131…				13019	3430	4439	14129	5055	4439
103175	502887	218	103175	85:597.0 86:1296.0 87:404.0 88:242.0 89:5366.0 90:702.0 91:873.0 92:119.0 94:16.0 95:51.0 96:20.0 97:79.0 98:474.0 99:402.0 100:16591.0 101:1777.0 102:853.0 103:947.0 104:233.0 105:643.0 106:43.0 111:33.0 112:101.0 113:3127.0 114:877.0 115:2822.0 116:2192.0 117:757.0 118:165.0 119:140.0 123:43.0 124:16.0 125:196.0 127:255.0 128:301.0 129:250.0 130:1526.0 131:2735.0 132:1270.0 133:1544.0 134:257.0…				6286	5782	6445	1899	7151	1697
103149	686845	292	103149	88:232.0 99:159.0 101:653.0 102:1469.0 103:5815.0 104:533.0 105:289.0 108:54.0 109:109.0 111:123.0 113:132.0 115:314.0 117:1721.0 118:105.0 119:378.0 120:54.0 121:84.0 123:36.0 125:98.0 126:67.0 127:378.0 128:77.0 129:2419.0 130:1610.0 131:516.0 133:1990.0 134:500.0 135:383.0 136:61.0 137:35.0 139:53.0 140:49.0 143:849.0 144:91.0 145:232.0 147:5472.0 148:781.0 149:1337.0 150:171.0 152:66.0 153:13…				4347	2966	3778	1275	2886	1676
103102	373630	117	103102	85:170.0 86:454.0 87:71.0 88:270.0 89:233.0 91:379.0 93:134.0 94:39.0 95:611.0 96:448.0 101:493.0 105:429.0 106:76.0 107:758.0 108:38.0 113:39.0 115:182.0 116:906.0 117:16696.0 118:1334.0 119:552.0 124:148.0 125:28.0 128:33.0 129:4186.0 130:401.0 131:4101.0 132:2979.0 133:842.0 143:19.0 145:3295.0 146:466.0 147:86.0 150:17.0 155:313.0 157:275.0 168:42.0 169:27.0 172:63.0 199:6183.0 200:657.0 201:…				33488	24158	20081	28463	21746	22080
102624	292984	171	102624	85:297.0 98:73.0 99:2143.0 100:1637.0 101:290.0 103:134.0 111:164.0 113:161.0 114:170.0 115:423.0 116:401.0 127:126.0 128:61.0 130:1917.0 131:798.0 132:794.0 133:447.0 139:42.0 141:42.0 146:835.0 147:9663.0 148:1505.0 149:724.0 155:108.0 157:419.0 158:87.0 159:21.0 171:4923.0 172:801.0 173:1474.0 174:200.0 175:96.0 186:202.0 187:134.0 188:94.0 189:233.0 204:519.0 205:136.0 245:1375.0 246:500.0 24…				339	303	283	852	753	1898
102304	755847	144	102304	85:127.0 88:182.0 97:171.0 98:291.0 100:1372.0 101:457.0 102:219.0 103:312.0 104:58.0 106:70.0 109:61.0 111:144.0 112:105.0 114:251.0 115:361.0 119:197.0 120:42.0 122:26.0 123:56.0 124:27.0 127:255.0 129:253.0 131:506.0 133:568.0 135:63.0 137:49.0 138:24.0 139:87.0 141:150.0 143:100.0 144:10500.0 145:1402.0 146:950.0 147:3419.0 149:413.0 150:29.0 151:97.0 153:335.0 154:345.0 155:320.0 156:410.0 1…				771	1026	541	4176	1346	2313
100908	909116	259	100908	88:225.0 89:947.0 96:40.0 97:466.0 100:316.0 101:1663.0 102:197.0 103:7805.0 104:356.0 105:253.0 108:39.0 111:75.0 113:129.0 115:272.0 116:56.0 117:2180.0 119:260.0 127:260.0 128:101.0 129:1533.0 131:475.0 132:83.0 133:1837.0 143:216.0 145:86.0 147:6305.0 148:541.0 149:459.0 157:494.0 158:43.0 159:86.0 161:33.0 163:44.0 169:390.0 189:533.0 190:80.0 204:1318.0 205:1010.0 206:99.0 207:195.0 214:20.…				655	234	263	547	368	3165
100877	937684	307	100877	85:1115.0 86:481.0 87:1257.0 88:877.0 89:10462.0 90:870.0 91:686.0 92:180.0 93:70.0 94:254.0 96:323.0 97:1116.0 98:397.0 99:1057.0 100:792.0 101:5528.0 102:1008.0 103:50174.0 104:4582.0 105:2640.0 106:265.0 107:127.0 108:159.0 109:321.0 110:269.0 111:471.0 112:198.0 113:1420.0 114:1231.0 115:1705.0 116:2027.0 117:13369.0 118:1271.0 119:1315.0 120:210.0 121:92.0 122:40.0 123:27.0 124:156.0 125:92.…				455	362	226	288	366	1486
100869	399770	159	100869	85:41265.0 86:2619.0 87:4188.0 88:682.0 89:732.0 90:59.0 91:210.0 93:214.0 95:373.0 96:96.0 97:1075.0 98:264.0 99:5087.0 100:681.0 101:18181.0 102:1154.0 103:2522.0 104:254.0 111:64.0 113:559.0 114:44.0 115:39072.0 116:21531.0 118:275.0 120:24.0 121:31.0 124:26.0 125:236.0 130:18414.0 131:25945.0 132:2058.0 133:486.0 141:363.0 143:92.0 144:102.0 146:101.0 151:18.0 157:84.0 158:1488.0 159:36723.0 …				1919	1815	1670	1422	2260	1258
100343	837681	262	100343	85:893.0 86:592.0 87:95.0 88:229.0 89:3926.0 90:295.0 95:114.0 97:2555.0 98:118.0 99:224.0 100:936.0 101:930.0 102:402.0 103:13922.0 104:1306.0 105:1542.0 107:28.0 109:151.0 110:1055.0 111:45.0 113:396.0 114:4626.0 115:506.0 116:639.0 117:4786.0 118:149.0 119:351.0 122:189.0 123:2.0 124:20.0 127:120.0 128:202.0 129:4525.0 130:594.0 131:1127.0 132:18.0 133:2681.0 134:520.0 135:161.0 140:124.0 141:…				362	384	267	574	246	434
100253	280744	116	100253	85:3704.0 86:23.0 91:262.0 94:16.0 95:86.0 99:147.0 101:3263.0 102:528.0 103:1271.0 105:59.0 107:504.0 110:643.0 115:54.0 116:9303.0 117:683.0 118:619.0 126:132.0 129:30.0 130:7.0 131:2866.0 132:54.0 134:1145.0 136:221.0 140:170.0 142:231.0 143:405.0 144:182.0 145:3544.0 146:451.0 147:10299.0 148:1293.0 149:987.0 151:7.0 152:31.0 171:355.0 174:1.0 177:2022.0 178:225.0 179:135.0 184:759.0 185:12.0…				4282	4235	3418	6820	7287	6645
100114	917746	416	100114	85:16.0 89:48.0 96:139.0 98:14.0 99:18.0 100:200.0 103:2473.0 108:9.0 113:71.0 114:95.0 117:222.0 124:27.0 125:17.0 128:2.0 129:470.0 131:17.0 133:594.0 135:94.0 140:27.0 142:99.0 143:70.0 144:134.0 147:1496.0 149:413.0 150:14.0 152:53.0 156:126.0 158:46.0 160:26.0 163:3.0 164:3.0 168:109.0 169:85.0 170:24.0 172:39.0 173:3.0 177:148.0 178:12.0 179:27.0 180:53.0 181:29.0 182:79.0 184:75.0 185:5.0 …				405	266	290	346	382	380
100032	1012963	427	100032	85:2298.0 86:53.0 87:84.0 89:798.0 90:26.0 93:253.0 94:2.0 95:2249.0 96:43.0 97:2342.0 98:813.0 99:657.0 100:87.0 101:5979.0 102:596.0 103:3928.0 104:214.0 105:25.0 109:1305.0 110:78.0 111:864.0 112:78.0 113:448.0 114:34.0 115:310.0 116:2268.0 117:2818.0 118:387.0 121:290.0 123:549.0 124:25.0 125:143.0 129:4554.0 130:1022.0 131:2431.0 132:1163.0 133:1312.0 134:203.0 135:102.0 136:16.0 137:330.0 1…				501	1331	1827	2338	1789	2380
97611	703437	174	97611	86:213.0 89:6.0 101:19.0 103:588.0 107:17.0 116:334.0 122:24.0 144:19.0 146:483.0 160:81.0 174:2858.0 175:269.0 176:36.0 187:203.0 188:236.0 202:606.0 245:11.0 285:148.0 328:14.0 368:1.0 411:4.0				262	412	3888	1781	1266	953
97450	923503	361	97450	85:1530.0 86:498.0 87:371.0 88:306.0 89:10042.0 90:578.0 94:234.0 95:225.0 97:937.0 98:252.0 99:1446.0 100:2820.0 101:3250.0 102:1278.0 103:33893.0 104:3546.0 105:3263.0 106:246.0 109:1049.0 110:255.0 111:1511.0 112:308.0 113:1267.0 114:1102.0 115:1507.0 116:2183.0 117:14184.0 118:1433.0 119:980.0 120:59.0 122:53.0 123:110.0 124:132.0 125:255.0 126:130.0 128:620.0 129:28712.0 130:6150.0 131:4846.…				1303	644	767	1479	741	854
97326	866272	171	97326	85:80.0 86:290.0 87:228.0 88:745.0 89:382.0 90:98.0 91:29.0 95:47.0 96:137.0 97:178.0 98:738.0 99:2434.0 100:138.0 101:139.0 108:69.0 109:55.0 112:28.0 113:940.0 114:1014.0 115:374.0 116:91.0 119:47.0 120:24.0 123:8.0 125:56.0 126:340.0 127:3186.0 128:159.0 130:42.0 131:61.0 133:47.0 135:76.0 137:25.0 139:41.0 141:197.0 142:58.0 143:60.0 145:72.0 146:31.0 147:153.0 149:22.0 151:23.0 152:47.0 153:…				1908	580	762	2174	872	2281
94922	272417	115	94922	85:4.0 86:16.0 87:92.0 93:8.0 95:2.0 96:1.0 98:3.0 100:26.0 101:7.0 104:7.0 109:4.0 113:3.0 114:147.0 115:861.0 116:49.0 117:23.0 127:24.0 129:281.0 130:36.0 133:44.0 134:8.0 142:2.0 143:2.0 147:129.0 152:1.0 153:3.0 159:3.0 168:1.0 177:3.0 181:1.0 182:2.0 184:12.0 189:2.0 191:59.0 192:4.0 193:4.0 197:2.0 198:1.0 199:1.0 200:2.0 202:1.0 204:2.0 205:1.0 206:1.0 207:237.0 208:41.0 209:26.0 212:1.0 …				2093	2261	2172	2268	1838	1831
91421	280725	86	91421	86:8339.0 87:744.0 89:227.0 90:94.0 91:188.0 96:110.0 102:223.0 103:203.0 104:202.0 105:83.0 108:46.0 117:805.0 119:126.0 125:37.0 127:324.0 132:100.0 133:362.0 142:104.0 145:2.0 146:1045.0 147:6209.0 171:95.0 177:124.0 179:87.0 188:190.0 189:78.0 191:333.0 192:122.0 193:292.0 194:58.0 195:32.0 203:116.0 204:29.0 205:70.0 207:354.0 220:136.0 249:419.0 250:149.0 251:84.0 252:38.0 265:319.0 266:81.…				2285	3303	1615	2576	5421	5890
89204	665292	130	89204	85:4631.0 86:2492.0 87:5432.0 88:6955.0 89:62255.0 90:5591.0 91:3946.0 92:118.0 93:441.0 94:1801.0 95:873.0 96:1650.0 97:1273.0 98:1866.0 99:5035.0 100:9528.0 101:25276.0 102:4703.0 103:166038.0 104:16160.0 105:13110.0 106:1198.0 107:807.0 108:480.0 110:1067.0 111:2944.0 112:2450.0 113:4241.0 114:11751.0 115:8136.0 116:12036.0 117:71768.0 118:7689.0 119:8966.0 120:999.0 121:607.0 122:722.0 123:32…				44580	34184	45370	25118	29055	30615
88046	667114	159	88046	86:208.0 88:38.0 89:716.0 99:139.0 100:375.0 101:209.0 103:1094.0 107:29.0 111:70.0 113:310.0 115:128.0 117:1265.0 118:129.0 119:9.0 128:156.0 129:1638.0 130:195.0 131:96.0 133:365.0 134:37.0 140:32.0 141:158.0 142:53.0 143:235.0 144:178.0 147:2796.0 148:215.0 149:217.0 150:66.0 157:924.0 158:123.0 159:6058.0 160:868.0 161:181.0 165:10.0 168:1.0 171:23.0 173:37.0 175:51.0 177:13.0 184:9.0 189:167…				16746	5996	6155	10661	54475	13181
88041	670913	203	88041	85:1477.0 86:1396.0 88:109.0 89:6261.0 90:979.0 91:384.0 92:220.0 93:44.0 94:156.0 95:111.0 96:179.0 98:920.0 99:1538.0 100:14694.0 101:6569.0 102:3095.0 103:14073.0 104:1762.0 105:898.0 106:323.0 108:746.0 110:1020.0 111:674.0 112:768.0 113:1511.0 114:1722.0 115:5024.0 116:2323.0 117:11984.0 118:1771.0 119:1385.0 120:306.0 121:112.0 122:32.0 124:427.0 125:141.0 126:606.0 128:4291.0 129:8924.0 13…				6197	10242	638	1707	13050	7660
85181	995956	130	85181	85:248.0 87:12.0 88:17.0 93:60.0 95:88.0 97:66.0 98:28.0 99:55.0 100:31.0 101:34.0 102:39.0 103:133.0 108:20.0 111:12.0 113:58.0 114:17.0 115:2.0 117:64.0 125:5.0 128:56.0 129:80.0 130:5057.0 131:472.0 132:32.0 133:101.0 134:59.0 136:1.0 137:1.0 139:11.0 141:11.0 142:36.0 143:44.0 144:25.0 147:267.0 149:46.0 150:4.0 152:43.0 153:4.0 154:42.0 155:12.0 156:25.0 161:7.0 162:20.0 165:4.0 166:23.0 168…				1387	4426	4503	28899	5568	20479
85168	710400	246	85168	85:83.0 86:46.0 88:238.0 89:249.0 90:31.0 92:34.0 93:26.0 101:209.0 103:551.0 104:48.0 105:94.0 114:159.0 115:795.0 116:158.0 117:208.0 127:93.0 130:217.0 131:241.0 132:102.0 133:311.0 134:100.0 136:43.0 137:46.0 138:48.0 139:20.0 141:72.0 142:91.0 143:933.0 144:297.0 145:167.0 146:179.0 147:1046.0 148:135.0 151:24.0 156:134.0 158:192.0 159:106.0 160:67.0 161:32.0 164:17.0 165:19.0 166:24.0 167:2…				871	605	822	13243	14173	17494
85128	608867	174	85128	86:1404.0 87:114.0 88:88.0 89:32.0 91:65.0 97:372.0 99:49.0 100:818.0 101:125.0 102:25.0 103:42.0 105:184.0 106:29.0 110:484.0 111:21.0 113:34.0 115:33.0 126:97.0 128:97.0 130:202.0 131:29.0 132:30.0 134:226.0 135:19.0 142:155.0 144:18.0 145:141.0 146:54.0 149:24.0 154:22.0 156:44.0 159:27.0 164:15.0 165:21.0 172:77.0 174:4475.0 175:604.0 176:272.0 179:44.0 180:61.0 181:18.0 183:34.0 184:288.0 18…				790	989	1053	617	673	3007
85124	1056673	202	85124	85:38.0 86:23.0 87:43.0 96:32.0 102:41.0 103:297.0 104:50.0 117:169.0 119:28.0 129:116.0 134:23.0 145:34.0 147:860.0 148:127.0 186:24.0 189:60.0 200:56.0 202:3270.0 203:465.0 204:156.0 205:121.0 206:39.0 214:94.0 215:24.0 217:127.0 221:49.0 222:15.0 241:13.0 242:18.0 243:18.0 257:22.0 262:12.0 264:20.0 266:17.0 278:17.0 305:32.0 306:15.0 318:25.0 319:36.0 320:24.0 324:21.0 327:16.0 342:15.0 356:1…				432	387	295	2174	771	2142
85109	983767	202	85109	89:194.0 101:101.0 102:155.0 103:1195.0 104:75.0 115:83.0 117:410.0 119:51.0 121:17.0 129:556.0 130:135.0 132:14.0 133:517.0 142:20.0 143:118.0 144:31.0 145:30.0 146:21.0 147:2786.0 148:233.0 149:191.0 173:16.0 174:38.0 184:28.0 186:82.0 189:117.0 200:358.0 201:48.0 202:14817.0 203:2396.0 204:518.0 208:55.0 217:533.0 218:133.0 219:30.0 220:14.0 221:45.0 222:21.0 227:20.0 229:13.0 230:21.0 231:54.…				690	4176	2197	13995	2804	16053
85106	813122	174	85106	85:253.0 86:4976.0 87:513.0 88:308.0 89:69.0 90:642.0 91:438.0 93:60.0 97:258.0 98:101.0 99:191.0 100:2197.0 101:461.0 102:359.0 103:304.0 104:57.0 105:213.0 106:139.0 108:43.0 109:35.0 110:524.0 112:394.0 113:108.0 114:154.0 115:173.0 116:162.0 117:194.0 119:73.0 120:85.0 128:201.0 130:738.0 131:579.0 132:333.0 134:533.0 135:93.0 136:20.0 140:6882.0 141:290.0 142:113.0 144:82.0 146:276.0 148:157…				343	921	553	708	492	9312
85104	325346	159	85104	86:155.0 90:108.0 91:492.0 92:61.0 94:74.0 95:94.0 96:100.0 97:327.0 98:68.0 100:363.0 102:391.0 103:13609.0 104:1068.0 105:672.0 106:74.0 108:30.0 111:182.0 113:89.0 115:965.0 117:1875.0 118:177.0 119:207.0 120:71.0 121:64.0 122:44.0 123:35.0 125:19.0 127:303.0 128:19.0 130:292.0 131:1468.0 132:130.0 133:4379.0 134:466.0 135:439.0 144:371.0 149:1005.0 151:150.0 152:41.0 153:15.0 154:29.0 155:34.…				1981	1467	1437	3002	3130	4819
85101	654592	174	85101	85:1975.0 86:36472.0 87:16697.0 88:2584.0 89:790.0 90:6764.0 91:2707.0 92:395.0 95:271.0 97:2990.0 98:595.0 99:1848.0 100:21801.0 101:3516.0 102:2306.0 103:1101.0 104:629.0 105:627.0 109:80.0 110:4736.0 111:120.0 112:3988.0 113:829.0 114:1615.0 115:1311.0 116:2206.0 117:2512.0 118:1148.0 120:74.0 121:81.0 124:124.0 125:66.0 126:881.0 128:3531.0 129:91.0 130:5989.0 131:2910.0 132:1160.0 133:260.0 …				9269	8486	6606	3777	12851	56414
84607	399886	175	84607	85:880.0 86:297.0 87:477.0 88:257.0 89:7085.0 90:522.0 91:885.0 92:156.0 93:64.0 96:475.0 97:108.0 98:72.0 99:541.0 100:253.0 101:4540.0 102:750.0 103:1525.0 104:292.0 105:3059.0 106:271.0 107:870.0 108:181.0 111:66.0 113:663.0 114:110.0 115:650.0 116:2213.0 117:3481.0 118:573.0 119:708.0 120:107.0 121:56.0 123:24.0 127:577.0 128:53.0 129:931.0 130:1674.0 131:7812.0 132:1120.0 133:12396.0 134:322…				744	730	719	228	420	185
84605	411046	233	84605	85:2294.0 87:769.0 88:421.0 89:28527.0 90:1860.0 91:1467.0 94:17.0 99:1127.0 101:23620.0 102:2146.0 103:2199.0 104:254.0 105:486.0 107:465.0 109:49.0 111:87.0 113:9672.0 114:408.0 115:937.0 116:325.0 118:306.0 119:384.0 121:45.0 124:27.0 125:23.0 126:421.0 127:206.0 128:51.0 129:413.0 130:1140.0 131:3270.0 132:573.0 133:6280.0 134:2247.0 135:439.0 136:26.0 137:44.0 139:34.0 141:35.0 142:24.0 143:…				3261	243	3492	5968	3908	4985
84193	995012	204	84193	86:38.0 87:39.0 89:81.0 91:408.0 92:3.0 93:430.0 94:47.0 95:1875.0 96:149.0 97:291.0 99:108.0 101:192.0 102:9.0 103:2005.0 104:235.0 105:439.0 106:17.0 107:883.0 108:125.0 109:714.0 111:125.0 113:138.0 115:390.0 116:183.0 117:2113.0 118:158.0 119:621.0 120:71.0 121:279.0 122:18.0 123:219.0 124:18.0 125:18.0 127:62.0 129:1749.0 130:423.0 131:546.0 133:1573.0 134:123.0 135:1043.0 136:251.0 137:26.0…				8625	26403	2322	2794	6122	50824
84116	517387	103	84116	85:144.0 86:64.0 87:351.0 89:236.0 93:11.0 97:5.0 99:77.0 101:796.0 102:91.0 103:8660.0 104:784.0 105:338.0 110:8.0 111:22.0 113:27.0 115:630.0 116:599.0 117:913.0 118:37.0 119:108.0 127:1.0 129:1136.0 130:182.0 131:709.0 132:98.0 133:904.0 134:104.0 135:49.0 141:30.0 143:83.0 147:2600.0 148:912.0 149:453.0 150:27.0 151:20.0 155:403.0 156:155.0 157:106.0 158:107.0 159:71.0 163:6.0 170:4.0 175:16.…				65616	52180	70977	101681	82207	93713
67163	1149043	204	67163	101:25.0 103:374.0 116:16.0 117:113.0 129:265.0 134:54.0 142:554.0 145:78.0 147:1054.0 155:20.0 164:7.0 165:48.0 169:389.0 170:64.0 174:153.0 189:99.0 191:99.0 194:41.0 204:1816.0 205:324.0 206:98.0 209:96.0 210:55.0 212:1.0 217:472.0 218:140.0 222:26.0 223:69.0 226:1.0 230:86.0 231:26.0 233:9.0 237:114.0 238:57.0 240:26.0 242:8.0 244:55.0 252:35.0 258:26.0 259:23.0 265:26.0 278:29.0 280:35.0 281…				2151	946	1265	1459	1599	929
66305	771222	158	66305	85:6570.0 86:839.0 87:244.0 88:321.0 95:65.0 97:467.0 102:10359.0 110:406.0 112:228.0 116:8969.0 117:8439.0 118:742.0 129:2867.0 139:486.0 142:4061.0 143:1090.0 144:1745.0 146:650.0 158:88220.0 159:35294.0 160:8890.0 161:1483.0 183:378.0 186:35.0 187:124.0 200:101.0 205:383.0 212:177.0 213:308.0 214:211.0 230:291.0 239:580.0 241:463.0 242:212.0 256:197.0 257:935.0 259:137.0 261:152.0 264:13.0 273…				389	657	221	1130	495	514
64548	725860	232	64548	85:7170.0 86:15866.0 87:22509.0 88:7010.0 89:8675.0 90:2656.0 91:5701.0 97:5838.0 98:2675.0 99:9050.0 100:165427.0 101:68915.0 102:26710.0 103:18322.0 104:1651.0 110:1594.0 111:459.0 113:292.0 114:16527.0 115:14014.0 116:44624.0 117:85031.0 118:36217.0 119:15506.0 120:3085.0 122:978.0 124:631.0 125:1813.0 127:7632.0 128:19162.0 129:62026.0 130:21909.0 131:34527.0 132:15180.0 133:36255.0 134:6277.…				528	589	256	694	415	463
62398	292035	89	62398	87:673.0 89:23008.0 90:1731.0 101:501.0 102:1967.0 105:1135.0 106:62.0 107:34.0 110:5231.0 114:1443.0 115:1525.0 116:1103.0 117:390.0 118:290.0 128:287.0 129:1591.0 131:1125.0 143:117.0 146:2717.0 154:7062.0 157:551.0 163:52.0 171:291.0 172:81.0 173:1928.0 181:22.0 189:6033.0 195:5.0 216:52.0 241:36.0 304:1.0				13050	9089	8398	4820	6546	6316
62265	581119	274	62265	85:5760.0 86:9895.0 89:36898.0 90:3754.0 99:12345.0 100:61711.0 101:11087.0 102:4744.0 103:3390.0 104:2220.0 105:5002.0 106:277.0 113:6188.0 114:2062.0 115:10555.0 116:16688.0 119:829.0 120:99.0 126:556.0 127:8756.0 128:1188.0 130:11373.0 131:4213.0 132:2905.0 141:35678.0 142:10878.0 143:27499.0 144:4637.0 145:1264.0 146:4573.0 148:888.0 154:1634.0 155:2216.0 158:9936.0 159:13093.0 160:2313.0 163…				2127	1508	1723	8514	2567	4809
48546	690861	415	48546	92:7.0 93:21.0 103:71.0 109:131.0 115:90.0 117:394.0 121:30.0 129:245.0 131:49.0 134:24.0 144:12.0 145:38.0 147:311.0 149:57.0 154:81.0 157:79.0 159:50.0 161:20.0 163:24.0 170:4.0 175:79.0 176:4.0 178:2.0 180:18.0 181:18.0 187:9.0 201:4.0 204:75.0 207:65.0 209:6.0 213:3.0 217:142.0 218:44.0 219:21.0 220:19.0 222:14.0 223:39.0 224:21.0 227:18.0 229:60.0 230:15.0 244:5.0 249:6.0 255:7.0 277:2.0 284…				921	4638	5086	6441	1644	6495
47170	763143	99	47170	85:95924.0 86:6776.0 87:202.0 90:25.0 92:62.0 95:596.0 96:567.0 97:3843.0 98:2622.0 99:43130.0 100:3117.0 101:158.0 107:75.0 108:32.0 109:743.0 110:2663.0 111:8705.0 112:7237.0 113:24208.0 114:2597.0 123:57.0 124:874.0 125:5604.0 126:4432.0 127:17149.0 128:1682.0 129:185.0 136:17.0 139:690.0 140:470.0 141:8389.0 142:1105.0 153:893.0 154:1635.0 155:8864.0 156:997.0 157:19.0 164:15.0 167:243.0 168:…				740	553	661	2211	846	1475
46668	984962	325	46668	91:6.0 103:57.0 105:19.0 145:11.0 147:99.0 149:9.0 157:22.0 166:3.0 168:13.0 207:54.0 221:89.0 222:11.0 223:14.0 231:3.0 235:2.0 237:4.0 249:4.0 261:3.0 263:57.0 266:7.0 278:17.0 280:4.0 282:11.0 295:20.0 303:5.0 313:1.0 324:14.0 325:226.0 326:27.0 329:3.0 339:8.0 342:14.0 346:4.0 350:3.0 351:8.0 355:65.0 357:7.0 359:3.0 369:2.0 377:3.0 402:5.0 426:4.0 428:8.0 429:13.0 431:12.0 447:1.0 458:6.0 48…				3110	2388	2764	6229	4947	7778
43580	798275	117	43580	86:419.0 87:3105.0 88:1468.0 89:1582.0 91:51.0 100:10.0 101:4289.0 102:379.0 103:6657.0 104:468.0 107:139.0 114:32.0 115:207.0 116:7518.0 117:18512.0 118:2202.0 119:932.0 131:325.0 144:26.0 145:422.0 147:1133.0 159:56.0 160:56.0 161:2810.0 162:325.0 163:160.0 174:32.0 175:134.0 184:140.0 189:64.0 191:325.0 192:30.0 205:164.0 206:60.0 207:136.0 216:29.0 221:64.0 225:14.0 231:9.0 233:39.0 235:115.0…				2124	2757	2868	10228	6799	8249
42357	701804	116	42357	86:39.0 87:1459.0 88:2030.0 89:985.0 100:256.0 101:3713.0 102:171.0 103:5790.0 104:131.0 105:189.0 106:88.0 107:104.0 108:288.0 110:83.0 112:98.0 114:36.0 115:85.0 116:7137.0 117:14047.0 118:1709.0 119:806.0 133:244.0 142:1.0 145:314.0 147:1682.0 148:212.0 158:22.0 159:8.0 161:1930.0 162:222.0 163:55.0 170:41.0 175:7.0 180:31.0 184:106.0 191:447.0 196:20.0 205:65.0 212:7.0 231:78.0 235:122.0 238:…				1291	1503	2303	2237	1984	3336
42074	319820	227	42074	85:553.0 86:850.0 88:626.0 89:112.0 90:111.0 91:633.0 92:19.0 93:86.0 94:232.0 95:147.0 96:304.0 97:3220.0 98:179.0 99:109.0 100:589.0 101:1241.0 103:604.0 104:80.0 105:250.0 106:5.0 107:2367.0 108:283.0 109:247.0 110:75.0 111:551.0 112:1761.0 113:279.0 114:47.0 115:307.0 118:4.0 119:148.0 120:7.0 121:69.0 122:46.0 123:116.0 125:38.0 127:33.0 128:19.0 129:918.0 130:857.0 131:349.0 132:72.0 133:70…				405	521	656	1248	996	1695
41989	323785	248	41989	86:7975.0 88:717.0 89:17935.0 90:1269.0 91:848.0 93:64.0 96:195.0 98:392.0 100:20613.0 101:11239.0 102:2095.0 103:1178.0 104:116.0 107:1345.0 108:58.0 110:587.0 114:315.0 116:321.0 117:1109.0 118:271.0 127:430.0 128:286.0 129:2211.0 130:1434.0 131:1244.0 132:428.0 133:1036.0 134:1895.0 135:404.0 137:2.0 140:28.0 141:33.0 142:87.0 143:515.0 144:295.0 145:15.0 146:729.0 147:30682.0 148:4382.0 149:2…				3989	4740	5270	3821	3688	1882
41890	400788	174	41890	85:91.0 86:3992.0 88:340.0 89:251.0 90:1.0 96:2.0 99:1.0 100:2001.0 104:44.0 105:12.0 106:94.0 107:262.0 110:600.0 111:9.0 114:486.0 115:254.0 116:242.0 118:94.0 120:5.0 123:2.0 126:17.0 128:7.0 130:616.0 134:563.0 140:2.0 141:45.0 142:171.0 143:720.0 144:38.0 146:230.0 149:7.0 155:2.0 158:183.0 159:375.0 160:292.0 161:25.0 170:50.0 172:30.0 173:3.0 174:3359.0 175:555.0 176:282.0 184:597.0 186:58…				2663	4131	4024	413	3369	225
41811	568579	197	41811	88:29.0 89:67.0 90:116.0 91:86.0 102:25.0 106:31.0 107:89.0 110:204.0 115:330.0 128:413.0 129:160.0 130:163.0 134:72.0 136:97.0 139:78.0 141:926.0 142:76.0 143:46.0 146:39.0 151:110.0 152:631.0 153:1022.0 154:368.0 155:1859.0 156:149.0 164:25.0 165:434.0 166:143.0 167:166.0 169:466.0 170:30.0 178:78.0 179:50.0 180:32.0 181:53.0 183:72.0 184:431.0 185:6.0 197:2385.0 198:383.0 212:1112.0 213:148.0 …				1688	653	1451	1120	1102	1146
34444	953527	259	34444	86:20.0 87:190.0 89:717.0 90:32.0 96:99.0 97:588.0 98:69.0 99:247.0 100:236.0 101:1194.0 102:112.0 103:2430.0 104:139.0 105:313.0 106:83.0 113:168.0 114:76.0 115:719.0 116:428.0 117:779.0 118:62.0 119:126.0 124:50.0 126:70.0 127:145.0 129:1845.0 130:270.0 131:472.0 132:82.0 133:779.0 134:224.0 135:195.0 137:60.0 139:48.0 140:21.0 141:115.0 143:367.0 144:115.0 145:159.0 147:3406.0 148:754.0 149:33…				790	1014	1000	7957	1210	2806
34152	701515	140	34152	85:192.0 86:61.0 87:185.0 89:146.0 90:181.0 91:39.0 93:7.0 95:104.0 96:7.0 97:216.0 98:190.0 99:210.0 100:1019.0 101:245.0 102:120.0 103:244.0 105:14.0 107:118.0 108:60.0 109:26.0 110:148.0 111:128.0 112:111.0 113:123.0 114:59.0 115:100.0 116:255.0 117:514.0 118:94.0 119:2.0 120:6.0 124:25.0 125:1.0 127:111.0 128:71.0 129:130.0 130:138.0 131:865.0 132:92.0 133:443.0 136:14.0 138:8.0 140:2907.0 14…				759	776	1096	1248	1667	4511
34135	278969	177	34135	85:648.0 86:105.0 87:468.0 88:338.0 89:66.0 90:92.0 94:682.0 95:99.0 97:15.0 98:92.0 99:676.0 101:623.0 102:1093.0 103:4384.0 104:568.0 105:561.0 106:90.0 107:114.0 108:156.0 109:280.0 110:55.0 113:128.0 115:1827.0 116:348.0 117:1101.0 118:48.0 119:342.0 120:71.0 121:24.0 122:34.0 125:1.0 127:111.0 129:305.0 130:1752.0 131:1423.0 132:195.0 133:2932.0 134:452.0 135:120.0 136:33.0 138:1.0 142:70.0 …				1862	1387	2548	2466	4675	1735
34126	200032	102	34126	85:159.0 86:586.0 87:388.0 88:464.0 89:154.0 90:4.0 91:289.0 92:45.0 93:125.0 95:3.0 96:114.0 97:215.0 98:95.0 100:877.0 101:400.0 102:26891.0 103:3131.0 104:1012.0 105:199.0 108:111.0 109:161.0 110:99.0 111:2.0 112:36.0 113:174.0 114:175.0 115:567.0 116:989.0 117:557.0 118:290.0 119:383.0 120:94.0 121:92.0 125:16.0 126:28.0 127:119.0 130:49.0 131:855.0 132:276.0 133:981.0 134:231.0 135:57.0 136:…				1202	621	652	694	485	1272
34113	528242	215	34113	85:556.0 86:274.0 87:455.0 88:669.0 89:556.0 92:2.0 93:65.0 97:252.0 98:92.0 99:693.0 100:1398.0 101:1917.0 102:280.0 103:5474.0 104:739.0 105:464.0 106:279.0 108:2.0 109:211.0 110:290.0 111:466.0 113:1451.0 115:3899.0 117:1173.0 119:218.0 120:40.0 121:145.0 125:657.0 127:174.0 128:976.0 129:5820.0 130:1474.0 131:68.0 132:95.0 133:2641.0 134:397.0 135:182.0 137:178.0 139:155.0 140:1808.0 141:1251…				3696	4044	3361	6618	5768	35515
34007	539618	245	34007	88:125.0 89:752.0 90:974.0 92:152.0 94:30.0 95:112.0 96:185.0 97:1372.0 98:122.0 99:288.0 101:966.0 103:6043.0 104:879.0 105:954.0 108:375.0 110:257.0 113:133.0 114:42.0 115:218.0 116:860.0 117:2327.0 118:75.0 120:50.0 128:53.0 129:1942.0 131:1038.0 133:1933.0 134:381.0 136:117.0 137:104.0 138:1.0 140:108.0 143:412.0 144:96.0 147:4476.0 148:1551.0 149:233.0 157:56.0 158:120.0 159:280.0 160:280.0 …				10167	8197	10045	10117	12516	6527
33395	600646	292	33395	85:616.0 86:207.0 87:2219.0 88:1163.0 89:5624.0 90:423.0 94:72.0 95:228.0 97:61.0 98:73.0 99:1223.0 101:5928.0 102:6312.0 103:52195.0 104:4321.0 105:2326.0 106:135.0 109:48.0 110:198.0 111:887.0 112:397.0 113:709.0 114:321.0 115:1758.0 116:1769.0 117:29386.0 118:2852.0 119:2684.0 120:66.0 121:105.0 125:323.0 126:95.0 127:321.0 128:195.0 129:11051.0 130:4998.0 131:8262.0 132:1383.0 133:15398.0 134…				9801	9467	9621	8309	15179	15274
33386	496938	219	33386	87:61.0 88:92.0 89:124.0 91:16.0 94:19.0 95:427.0 98:4.0 99:116.0 100:18.0 101:237.0 102:49.0 103:690.0 105:34.0 106:56.0 107:2.0 109:114.0 111:18.0 113:42.0 114:7.0 115:415.0 116:78.0 117:3205.0 118:247.0 119:141.0 123:15.0 126:2.0 127:5.0 128:10.0 129:1949.0 130:140.0 131:1220.0 132:124.0 133:505.0 134:82.0 139:110.0 141:2.0 143:294.0 147:1473.0 148:319.0 149:650.0 150:13.0 151:41.0 153:36.0 15…				4355	4274	4358	21469	5798	17296
32247	253754	245	32247	85:590.0 86:265.0 87:27.0 88:35.0 89:14.0 91:283.0 92:223.0 93:28.0 95:59.0 96:64.0 99:959.0 100:1001.0 105:175.0 106:20.0 107:1302.0 108:229.0 109:161.0 110:490.0 111:40.0 112:53.0 113:131.0 114:201.0 115:3650.0 116:1533.0 117:384.0 118:361.0 119:329.0 120:65.0 124:1.0 125:11.0 126:146.0 128:208.0 129:91.0 130:1184.0 132:374.0 134:607.0 136:95.0 137:2.0 139:249.0 140:32.0 141:178.0 142:158.0 143…				420	191	226	758	181	535
31424	798491	284	31424	87:537.0 88:57.0 89:117.0 91:120.0 94:108.0 95:129.0 96:1314.0 97:211.0 98:177.0 100:72.0 101:440.0 102:55.0 105:50.0 107:81.0 108:171.0 109:96.0 110:75.0 112:104.0 114:303.0 115:1521.0 116:410.0 118:62.0 119:50.0 122:102.0 123:2289.0 124:353.0 133:341.0 136:48.0 138:111.0 139:33.0 152:2621.0 153:256.0 154:62.0 156:30.0 158:717.0 159:148.0 160:45.0 161:44.0 166:48.0 168:88.0 170:25.0 172:59.0 174…				806	855	732	1342	511	851
31263	595292	129	31263	85:545.0 86:126.0 87:1404.0 88:482.0 89:2921.0 90:352.0 91:206.0 94:75.0 95:123.0 96:220.0 97:591.0 99:1410.0 100:293.0 101:4786.0 102:681.0 103:21317.0 104:1857.0 105:1112.0 106:59.0 109:55.0 111:658.0 113:1130.0 114:251.0 115:2264.0 116:1279.0 117:13181.0 118:1241.0 119:1659.0 120:40.0 127:611.0 128:63.0 129:39120.0 130:4550.0 131:4923.0 132:537.0 133:13598.0 134:1591.0 135:1356.0 136:90.0 137:…				13605	698	10130	3452	14429	10377
26407	461767	231	26407	85:456.0 86:105.0 87:76.0 89:98.0 99:105.0 100:192.0 101:102.0 102:83.0 103:77.0 104:153.0 107:69.0 109:23.0 110:365.0 112:18.0 113:92.0 114:9.0 115:22.0 118:34.0 126:106.0 127:367.0 130:290.0 132:43.0 141:138.0 143:2158.0 144:332.0 145:121.0 150:66.0 155:45.0 156:13.0 157:185.0 158:252.0 159:162.0 160:74.0 169:58.0 170:3.0 171:124.0 173:49.0 183:14.0 184:185.0 185:199.0 186:67.0 188:1.0 203:19.0…				2278	328	491	594	3275	613
25926	295138	142	25926	85:379.0 86:411.0 88:74.0 89:125.0 97:26.0 100:108.0 101:3.0 107:39.0 108:15.0 110:36.0 112:110.0 113:49.0 115:435.0 116:2.0 122:27.0 130:117.0 132:24.0 134:114.0 142:2233.0 143:129.0 147:778.0 148:79.0 149:56.0 155:9.0 156:23.0 173:150.0 227:70.0 241:35.0 266:3.0 278:8.0 280:13.0 332:18.0 341:3.0 374:15.0 407:9.0 427:6.0 480:4.0				9643	4692	7516	3375	3245	2444
23190	690909	117	23190	85:372.0 86:78.0 87:2358.0 88:399.0 89:8703.0 90:5.0 91:804.0 92:214.0 93:829.0 94:546.0 95:933.0 96:629.0 97:3802.0 98:298.0 99:2347.0 100:352.0 101:8046.0 102:2155.0 103:60401.0 104:5500.0 105:1348.0 106:342.0 107:210.0 108:163.0 109:174.0 110:109.0 111:2110.0 112:346.0 114:346.0 115:3338.0 117:19963.0 118:1067.0 119:698.0 120:23.0 121:18.0 123:65.0 125:393.0 126:259.0 127:1821.0 128:75.0 129:5…				1403	11768	12786	12945	11271	26383
22969	832842	103	22969	85:72.0 86:149.0 87:156.0 88:122.0 89:1176.0 90:220.0 91:21.0 92:32.0 93:63.0 94:67.0 95:81.0 96:2.0 97:218.0 98:128.0 99:300.0 100:346.0 101:536.0 102:307.0 103:8127.0 104:938.0 105:474.0 106:35.0 107:151.0 108:105.0 110:100.0 111:87.0 112:77.0 113:362.0 114:417.0 115:189.0 116:127.0 117:1516.0 118:371.0 119:273.0 120:6.0 122:4.0 123:54.0 125:68.0 126:44.0 128:852.0 129:4778.0 130:603.0 131:907.…				3361	2784	3851	11747	7965	11762
21817	573323	185	21817	85:1067.0 86:745.0 87:49.0 88:205.0 90:53.0 92:26.0 95:83.0 98:126.0 99:292.0 100:566.0 101:401.0 102:246.0 103:35.0 104:1.0 106:64.0 111:34.0 112:79.0 113:537.0 114:111.0 115:153.0 116:666.0 121:59.0 122:20.0 124:7.0 125:14.0 127:99.0 128:205.0 130:114.0 132:31.0 136:1.0 139:27.0 140:4.0 141:139.0 142:226.0 143:187.0 144:151.0 146:11.0 147:156.0 148:2.0 149:153.0 152:41.0 153:42.0 154:42.0 155:1…				501	680	811	2187	1447	6035
21802	626534	112	21802	85:404.0 86:499.0 87:257.0 88:170.0 90:131.0 91:103.0 93:40.0 96:11.0 97:62.0 98:154.0 99:66.0 100:1560.0 101:286.0 102:200.0 103:352.0 104:91.0 106:22.0 107:28.0 110:134.0 111:846.0 112:17546.0 113:1350.0 114:447.0 115:895.0 116:661.0 117:333.0 118:240.0 119:34.0 121:129.0 126:124.0 128:388.0 129:252.0 130:490.0 131:399.0 132:555.0 133:524.0 134:57.0 136:6.0 138:12.0 139:20.0 140:19.0 141:60.0 1…				3843	4767	4441	20466	20513	132941
21704	983235	204	21704	85:864.0 86:397.0 87:997.0 88:670.0 89:3371.0 90:306.0 91:249.0 92:49.0 93:61.0 94:66.0 95:236.0 96:87.0 97:772.0 98:134.0 99:884.0 100:199.0 101:6971.0 102:1086.0 103:31089.0 104:3200.0 105:1398.0 106:123.0 107:100.0 109:569.0 110:98.0 111:683.0 112:139.0 113:1344.0 114:320.0 115:1483.0 116:3547.0 117:17484.0 118:1832.0 119:1238.0 120:71.0 121:57.0 123:65.0 125:200.0 126:72.0 127:672.0 128:130.0…				38275	137641	2363	8393	20687	261821
21665	681364	85	21665	85:2619.0 86:142.0 97:104.0 98:33.0 99:979.0 100:26.0 111:153.0 112:96.0 113:602.0 114:8.0 125:32.0 126:99.0 127:297.0 141:157.0 154:5.0 155:97.0 159:2.0 169:56.0 173:10.0 182:1.0 183:10.0 197:14.0 199:2.0 210:2.0 211:3.0 321:14.0 333:22.0 345:2.0 348:2.0 375:14.0 405:1.0 437:10.0 446:10.0 465:19.0 485:5.0				3777	2434	2580	3901	2776	3711
21511	1018706	119	21511	85:352.0 86:80.0 88:38.0 89:388.0 90:164.0 91:2192.0 92:404.0 93:413.0 94:73.0 95:74.0 97:86.0 99:153.0 100:72.0 101:331.0 103:1484.0 104:268.0 105:3806.0 106:265.0 111:174.0 115:57.0 116:45.0 117:637.0 118:99.0 119:4532.0 120:1217.0 121:469.0 122:43.0 124:54.0 128:45.0 129:462.0 130:40.0 131:297.0 132:143.0 133:506.0 134:26.0 135:120.0 140:39.0 142:87.0 143:78.0 144:110.0 145:322.0 147:1047.0 14…				48103	56431	50021	66449	51589	109753
20297	739135	174	20297	86:65.0 87:41.0 133:38.0 174:584.0 175:66.0 176:45.0 285:14.0				489	241	405	4918	427	4707
18403	705246	217	18403	85:846.0 86:289.0 87:1531.0 88:596.0 89:3210.0 90:289.0 91:66.0 95:221.0 96:79.0 97:201.0 98:32.0 99:801.0 100:109.0 101:2682.0 102:856.0 103:30289.0 104:2989.0 105:1481.0 106:101.0 107:124.0 111:148.0 112:21.0 113:779.0 114:68.0 115:1525.0 116:751.0 117:11172.0 118:1078.0 119:1298.0 120:18.0 121:29.0 125:63.0 127:573.0 128:152.0 129:3185.0 130:605.0 131:4657.0 132:821.0 133:9563.0 134:1451.0 135…				748	357	760	1335	656	809
18345	383811	215	18345	85:123.0 86:614.0 88:95.0 89:45.0 90:21.0 92:8.0 93:19.0 98:122.0 99:116.0 100:1953.0 101:310.0 102:109.0 103:61.0 105:36.0 107:61.0 110:46.0 112:14.0 113:147.0 114:34.0 115:68.0 116:60.0 117:66.0 118:33.0 119:16.0 123:5.0 127:148.0 130:129.0 131:39.0 132:46.0 133:594.0 134:276.0 136:8.0 140:4.0 141:147.0 142:48.0 143:168.0 144:19.0 146:89.0 147:589.0 148:94.0 150:17.0 152:14.0 154:9.0 155:19.0 1…				10949	11004	11699	11382	16312	15028
18305	609795	217	18305	85:221.0 87:130.0 88:149.0 92:5.0 94:16.0 99:105.0 101:317.0 102:77.0 103:1722.0 104:170.0 109:27.0 111:165.0 113:144.0 115:79.0 116:34.0 117:989.0 118:23.0 119:94.0 120:6.0 121:12.0 123:13.0 124:24.0 125:71.0 127:111.0 129:1831.0 130:162.0 131:513.0 132:5.0 133:1419.0 134:77.0 135:94.0 140:5.0 141:512.0 142:57.0 143:682.0 144:2.0 145:65.0 147:5572.0 148:1008.0 149:651.0 150:83.0 151:68.0 153:17.…				4586	6157	45902	7816	13163	4163
18266	426098	269	18266	85:126.0 86:374.0 89:37.0 92:26.0 97:100.0 98:458.0 99:78.0 100:691.0 101:14.0 102:44.0 111:54.0 112:204.0 113:184.0 114:137.0 115:32.0 120:809.0 122:11.0 124:45.0 125:1.0 126:109.0 127:41.0 131:81.0 134:72.0 138:2.0 140:54.0 141:16.0 142:70.0 143:39.0 147:268.0 148:13.0 153:84.0 154:489.0 155:209.0 156:54.0 157:16.0 158:74.0 163:6.0 167:24.0 168:13.0 170:75.0 171:12.0 174:26.0 179:8.0 180:16.0 1…				277	357	299	798	359	790
18257	266850	156	18257	97:11.0 98:56.0 102:2.0 103:29.0 110:69.0 111:6.0 116:7.0 117:41.0 120:10.0 126:82.0 127:54.0 128:13.0 130:69.0 131:92.0 134:81.0 135:23.0 145:123.0 147:1646.0 148:242.0 156:4479.0 157:377.0 158:164.0 173:66.0 178:3.0 184:178.0 189:194.0 190:12.0 191:51.0 219:1.0 292:16.0 303:13.0 323:8.0 336:1.0 374:18.0 405:3.0 416:11.0 467:12.0 473:4.0 494:18.0 500:7.0				49598	48839	44679	23904	53858	10420
18252	767729	204	18252	89:262.0 90:16.0 94:6.0 99:18.0 101:102.0 102:18.0 103:1173.0 104:58.0 109:39.0 110:26.0 111:29.0 113:43.0 115:38.0 116:86.0 117:706.0 118:24.0 119:53.0 122:4.0 129:714.0 130:215.0 131:3409.0 132:409.0 133:520.0 135:2.0 141:8.0 142:49.0 143:189.0 144:7.0 145:859.0 146:83.0 147:1820.0 148:315.0 149:160.0 154:5.0 159:27.0 163:34.0 165:26.0 169:120.0 171:38.0 172:5.0 174:12.0 175:18.0 181:16.0 182:4…				1811	1829	1156	2623	2544	1914
18016	1073888	204	18016	85:409.0 86:158.0 88:149.0 89:907.0 90:227.0 91:1492.0 92:657.0 93:41.0 94:23.0 97:1660.0 98:64.0 99:607.0 101:3398.0 102:471.0 103:11701.0 104:2190.0 105:41858.0 106:3450.0 109:155.0 111:412.0 113:521.0 114:263.0 115:1565.0 116:1810.0 117:4584.0 118:247.0 119:275.0 122:80.0 127:467.0 128:148.0 129:15150.0 130:1584.0 131:2099.0 132:183.0 133:3581.0 134:728.0 139:35.0 140:106.0 141:417.0 142:327.0…				1106	630	726	6028	39563	3489
17822	927788	217	17822	85:626.0 87:339.0 89:818.0 90:117.0 97:320.0 99:296.0 101:2026.0 102:296.0 103:11632.0 104:767.0 105:844.0 111:560.0 113:443.0 115:2179.0 116:2246.0 117:3540.0 118:233.0 119:2182.0 120:135.0 121:128.0 123:18.0 125:137.0 128:37.0 129:11149.0 130:761.0 131:1370.0 132:909.0 133:2105.0 134:85.0 138:71.0 140:134.0 141:235.0 142:498.0 143:1899.0 144:220.0 145:1760.0 146:234.0 147:8480.0 149:281.0 151:5…				2212	1624	1453	3368	2905	967
17663	719173	204	17663	86:22.0 100:93.0 103:1177.0 106:5.0 117:552.0 127:148.0 129:1073.0 130:52.0 131:139.0 133:264.0 143:157.0 147:2197.0 148:382.0 149:5.0 157:139.0 163:6.0 169:43.0 171:20.0 189:353.0 190:49.0 191:498.0 192:97.0 193:67.0 194:16.0 203:32.0 204:4591.0 205:1087.0 206:292.0 207:207.0 208:115.0 215:36.0 217:1295.0 218:309.0 219:56.0 220:3.0 221:566.0 222:61.0 223:45.0 229:13.0 230:37.0 231:8.0 233:10.0 2…				14900	739	19316	35256	28961	30455
17651	535097	275	17651	85:176.0 86:1.0 87:422.0 88:31.0 94:38.0 96:264.0 98:19.0 99:27.0 100:40.0 102:802.0 103:342.0 106:7.0 107:3.0 109:173.0 110:175.0 111:13.0 114:2.0 115:99.0 119:322.0 123:97.0 124:37.0 126:1.0 127:172.0 129:797.0 130:342.0 133:480.0 134:191.0 144:9.0 145:27.0 152:1.0 157:32.0 159:29.0 161:82.0 162:33.0 163:62.0 171:1.0 175:124.0 176:27.0 177:181.0 178:14.0 179:153.0 182:4.0 183:26.0 184:27.0 189:…				432	416	751	761	476	503
17456	921664	204	17456	85:21.0 88:19.0 89:157.0 99:72.0 101:338.0 103:4244.0 104:110.0 109:12.0 111:101.0 113:285.0 114:84.0 116:211.0 117:985.0 118:101.0 119:139.0 129:4554.0 130:282.0 131:791.0 133:928.0 137:34.0 139:90.0 140:12.0 141:50.0 143:1047.0 144:30.0 145:84.0 147:7540.0 148:602.0 149:700.0 151:46.0 153:79.0 154:39.0 155:778.0 156:207.0 157:694.0 159:96.0 161:126.0 163:54.0 167:171.0 168:11.0 169:588.0 170:12…				7589	6039	10916	4522	3948	10067
17453	944689	204	17453	85:63.0 87:16.0 90:13.0 91:97.0 95:53.0 99:28.0 101:353.0 103:1510.0 104:193.0 105:59.0 113:13.0 114:2.0 115:83.0 116:215.0 117:222.0 118:14.0 119:12.0 121:55.0 122:18.0 124:12.0 125:15.0 129:2019.0 130:57.0 131:348.0 133:891.0 135:67.0 141:46.0 142:36.0 143:652.0 144:46.0 145:22.0 147:4369.0 148:425.0 149:558.0 151:136.0 155:179.0 156:18.0 157:299.0 158:16.0 159:13.0 161:16.0 162:28.0 163:126.0 …				58416	13938	7917	310118	151394	14640
17342	754086	250	17342	85:287.0 87:274.0 88:456.0 89:4888.0 90:294.0 91:1995.0 92:584.0 93:1293.0 94:951.0 95:311.0 97:63.0 98:301.0 99:199.0 101:795.0 102:183.0 103:7931.0 104:992.0 105:949.0 106:1097.0 107:285.0 108:385.0 109:68.0 110:561.0 111:402.0 112:723.0 113:284.0 115:99.0 116:1620.0 117:1942.0 118:2576.0 119:1351.0 120:3427.0 121:529.0 122:292.0 123:110.0 124:752.0 125:61.0 127:183.0 128:32.0 129:334.0 130:83.…				551	296	237	346	317	308
17252	450982	128	17252	85:149.0 86:228.0 88:126.0 95:40.0 96:24.0 97:26.0 98:232.0 99:160.0 100:2174.0 101:65.0 102:204.0 107:151.0 108:9.0 110:284.0 112:18.0 113:58.0 114:291.0 115:2315.0 116:372.0 117:1264.0 118:74.0 126:149.0 128:4043.0 129:730.0 130:178.0 131:382.0 132:540.0 140:14.0 141:1443.0 142:450.0 144:52.0 145:121.0 153:223.0 154:45.0 157:14.0 168:13.0 169:631.0 170:64.0 171:53.0 182:25.0 184:80.0 197:1.0 19…				2524	5295	5494	1587	5146	557
17222	909102	204	17222	85:1206.0 86:332.0 87:1138.0 88:632.0 89:2960.0 90:230.0 91:2.0 93:20.0 94:70.0 95:149.0 97:686.0 98:50.0 99:1043.0 100:313.0 101:10205.0 102:1190.0 103:55926.0 104:4937.0 105:2605.0 109:353.0 111:659.0 112:207.0 113:1806.0 114:308.0 115:1191.0 116:7388.0 117:13842.0 118:1673.0 119:940.0 120:1.0 121:8.0 123:88.0 125:149.0 126:184.0 127:1116.0 128:267.0 129:20737.0 130:2865.0 131:4443.0 132:677.0 …				2220	2413	1808	2254	3796	6019
17187	832478	204	17187	89:105.0 99:90.0 101:604.0 103:672.0 116:75.0 117:598.0 129:513.0 130:86.0 131:269.0 133:306.0 140:23.0 145:210.0 147:1367.0 149:116.0 157:14.0 163:28.0 169:98.0 178:26.0 179:5.0 187:14.0 189:513.0 190:65.0 191:358.0 192:99.0 195:61.0 203:43.0 204:4469.0 205:851.0 206:301.0 207:189.0 209:86.0 215:6.0 217:862.0 218:113.0 219:13.0 221:257.0 222:1.0 223:95.0 227:3.0 231:46.0 232:21.0 233:92.0 237:7.…				7743	6178	12837	41448	28157	37954
17076	662249	204	17076	86:54.0 89:101.0 94:2.0 98:68.0 100:186.0 101:13.0 102:15.0 103:1000.0 104:31.0 111:12.0 114:17.0 116:229.0 117:253.0 120:107.0 123:8.0 126:131.0 127:314.0 128:47.0 129:584.0 131:199.0 133:118.0 135:30.0 140:10.0 141:18.0 144:51.0 147:1919.0 155:38.0 156:163.0 157:171.0 166:30.0 168:42.0 169:103.0 170:47.0 171:1.0 172:43.0 174:157.0 175:21.0 184:47.0 189:364.0 190:47.0 191:231.0 197:20.0 202:4.0 …				153424	207478	195488	909203	655558	712100
17068	265535	267	17068	88:160.0 90:21.0 91:50.0 93:208.0 94:26.0 96:136.0 97:614.0 98:540.0 99:75.0 100:107.0 103:81.0 104:65.0 105:43.0 106:34.0 107:295.0 108:87.0 109:40.0 112:30.0 114:30.0 116:484.0 117:40.0 118:113.0 119:48.0 121:2.0 123:25.0 124:31.0 125:95.0 126:104.0 130:309.0 131:506.0 134:807.0 135:20.0 136:6.0 138:14.0 139:14.0 140:18.0 141:4.0 142:21.0 144:44.0 145:133.0 146:538.0 147:1296.0 148:333.0 150:4.…				2258	2354	1769	4857	2694	958
17045	1041467	204	17045	85:141.0 86:1.0 89:219.0 90:133.0 91:23875.0 92:1755.0 93:162.0 96:68.0 98:29.0 99:162.0 101:1217.0 102:144.0 103:1719.0 104:138.0 105:305.0 106:54.0 108:35.0 111:246.0 112:9.0 113:124.0 115:1503.0 116:487.0 117:2529.0 118:162.0 119:24.0 121:83.0 129:4393.0 130:1935.0 131:1371.0 132:229.0 133:1181.0 135:242.0 136:99.0 137:5.0 141:122.0 142:132.0 143:1171.0 144:156.0 145:431.0 146:6.0 147:4156.0 1…				509	794	555	1087	424	1419
17002	664688	159	17002	85:985.0 86:1648.0 87:257.0 88:37.0 89:1767.0 90:128.0 91:77.0 93:1.0 94:5.0 95:3.0 96:57.0 98:37.0 99:354.0 100:1757.0 101:1191.0 102:646.0 103:2767.0 104:170.0 105:167.0 106:111.0 111:38.0 112:90.0 113:1120.0 114:134.0 115:100.0 116:268.0 117:3336.0 118:293.0 119:84.0 124:5.0 126:76.0 127:380.0 128:728.0 129:4703.0 130:988.0 131:1375.0 132:361.0 133:1215.0 138:6.0 139:2.0 140:18.0 141:478.0 142…				16746	13417	13565	10661	54475	11612
16817	758926	174	16817	85:212.0 86:4250.0 89:291.0 91:289.0 92:6.0 93:99.0 95:6.0 100:3031.0 101:620.0 102:575.0 103:6463.0 104:482.0 105:780.0 106:3.0 107:154.0 113:207.0 114:64.0 115:1.0 116:3.0 117:175.0 121:68.0 123:1.0 129:696.0 130:35.0 131:142.0 133:512.0 134:4.0 141:184.0 142:139.0 143:226.0 144:172.0 147:4669.0 148:149.0 152:27.0 153:57.0 154:10.0 156:326.0 157:213.0 158:46.0 161:135.0 165:56.0 166:4.0 168:68.…				486	828	475	4495	1172	4313
16809	679092	333	16809	85:441.0 86:184.0 88:176.0 89:3402.0 90:373.0 91:320.0 96:27.0 97:538.0 98:176.0 99:435.0 100:444.0 101:1082.0 102:1676.0 103:11224.0 104:1046.0 105:534.0 107:124.0 108:28.0 109:259.0 111:397.0 112:177.0 113:485.0 114:338.0 115:26.0 116:763.0 117:5343.0 118:620.0 119:281.0 124:43.0 125:148.0 127:27.0 128:143.0 129:7097.0 130:1907.0 131:2181.0 132:526.0 133:4442.0 134:501.0 138:114.0 139:154.0 140…				1958	2855	2135	993	823	1232
16788	865160	446	16788	85:1685.0 86:795.0 87:2126.0 88:1620.0 89:13641.0 90:1138.0 91:1260.0 92:392.0 93:531.0 94:931.0 95:1027.0 96:12389.0 97:3458.0 98:7685.0 99:2074.0 100:1990.0 101:6432.0 102:2660.0 103:76142.0 104:6996.0 105:4835.0 106:763.0 107:3111.0 108:1016.0 109:404.0 110:839.0 111:717.0 112:1186.0 113:2859.0 114:2184.0 115:1990.0 116:2662.0 117:21141.0 118:2515.0 119:2738.0 120:905.0 121:1616.0 122:589.0 12…				374	307	127	517	497	685
16755	981167	342	16755	85:32.0 89:542.0 90:82.0 91:22.0 96:138.0 99:230.0 100:174.0 101:1147.0 102:37.0 103:8679.0 104:639.0 105:225.0 107:93.0 108:62.0 109:618.0 110:4.0 111:122.0 112:41.0 113:295.0 114:62.0 115:38.0 116:582.0 117:3583.0 119:9.0 120:3.0 121:18.0 122:103.0 123:73.0 128:28.0 129:7612.0 130:847.0 131:1750.0 132:53.0 133:1697.0 134:293.0 135:417.0 136:1.0 137:290.0 139:239.0 141:296.0 142:108.0 143:1266.0…				755	1033	703	507	87	447
16747	742150	319	16747	89:1131.0 90:36.0 100:226.0 101:230.0 103:6902.0 104:367.0 110:93.0 113:101.0 114:124.0 117:2265.0 118:7.0 127:16.0 129:2616.0 130:358.0 131:443.0 133:961.0 143:163.0 144:13.0 147:4944.0 148:730.0 149:198.0 157:2547.0 158:291.0 159:94.0 160:22.0 161:34.0 169:19.0 172:769.0 173:333.0 174:29.0 177:80.0 184:5.0 187:17.0 188:83.0 189:646.0 190:167.0 191:216.0 192:35.0 201:128.0 202:49.0 203:104.0 204…				1391	1970	1465	8141	3003	1660
16705	672310	232	16705	85:32.0 86:210.0 87:3510.0 88:192.0 91:75.0 95:93.0 96:64.0 98:953.0 99:290.0 100:2091.0 101:429.0 102:138.0 103:56.0 105:43.0 110:48.0 112:47.0 113:94.0 114:698.0 115:549.0 116:548.0 117:454.0 119:63.0 120:30.0 121:20.0 122:4.0 125:50.0 128:123.0 129:420.0 130:165.0 131:1579.0 132:319.0 133:663.0 134:187.0 135:17.0 140:8.0 141:75.0 142:192.0 143:372.0 144:19.0 145:12.0 146:1.0 147:15071.0 148:21…				424	562	221	389	654	270
16675	768610	217	16675	85:766.0 86:613.0 87:721.0 88:901.0 89:5326.0 90:410.0 91:381.0 92:60.0 93:103.0 94:210.0 95:210.0 96:402.0 97:743.0 98:547.0 99:4263.0 100:1349.0 101:2713.0 102:863.0 103:12473.0 104:1081.0 105:589.0 106:68.0 108:263.0 109:46.0 110:166.0 111:618.0 112:446.0 113:662.0 114:512.0 115:955.0 116:1848.0 117:11632.0 118:1122.0 119:917.0 120:81.0 121:21.0 122:22.0 123:12.0 124:29.0 125:207.0 126:338.0 1…				605	1001	493	1278	767	967
14696	895535	117	14696	85:251.0 86:86.0 87:90.0 88:30.0 89:1274.0 90:99.0 91:37.0 92:21.0 93:17.0 94:20.0 95:144.0 97:9.0 98:26.0 99:158.0 100:285.0 101:600.0 102:152.0 103:1128.0 104:100.0 105:148.0 106:19.0 107:54.0 108:31.0 109:42.0 110:39.0 111:80.0 112:160.0 113:155.0 114:82.0 115:295.0 116:285.0 117:7693.0 118:763.0 119:347.0 120:36.0 121:14.0 122:3.0 123:72.0 124:36.0 125:37.0 126:133.0 127:337.0 128:110.0 129:2…				1445	1904	2025	16618	4180	4455
13193	752851	247	13193	85:21.0 86:309.0 90:49.0 91:1.0 94:85.0 95:3.0 98:78.0 100:433.0 101:221.0 106:2.0 107:3.0 108:1.0 110:10.0 113:195.0 117:288.0 118:157.0 124:62.0 129:194.0 130:448.0 136:6.0 137:6.0 140:402.0 141:135.0 143:107.0 144:12.0 146:21.0 147:495.0 148:207.0 149:247.0 151:33.0 154:150.0 155:85.0 156:41.0 159:3.0 160:144.0 163:114.0 164:15.0 165:20.0 166:33.0 169:811.0 171:126.0 173:97.0 174:11.0 176:26.0…				493	580	643	2378	1508	1454
13146	761091	357	13146	85:395.0 87:316.0 88:67.0 89:573.0 90:39.0 95:114.0 99:265.0 101:5820.0 102:707.0 103:9703.0 104:1076.0 105:383.0 106:76.0 107:199.0 110:25.0 111:135.0 113:760.0 114:141.0 115:983.0 116:1082.0 117:1299.0 118:200.0 119:309.0 121:149.0 122:80.0 123:297.0 124:42.0 125:59.0 127:19.0 128:131.0 129:4712.0 130:546.0 131:2802.0 132:321.0 133:2584.0 134:358.0 135:518.0 136:48.0 137:200.0 139:76.0 140:68.0…				582	532	456	735	537	602
13107	545737	243	13107	85:147.0 86:70.0 87:581.0 88:69.0 89:2662.0 90:398.0 92:1.0 93:1.0 94:131.0 95:6.0 97:18.0 98:529.0 100:2155.0 101:1030.0 102:616.0 103:23147.0 104:1997.0 105:1443.0 107:9.0 109:4.0 110:470.0 111:373.0 112:995.0 113:756.0 114:881.0 115:915.0 116:53.0 117:2332.0 118:157.0 119:430.0 120:217.0 121:3.0 122:2.0 124:191.0 126:1556.0 127:425.0 128:628.0 129:2057.0 130:2103.0 131:2082.0 132:328.0 133:585…				1364	2491	1007	2791	2012	1882
12444	546577	245	12444	85:676.0 86:3801.0 87:295.0 88:889.0 89:2619.0 90:204.0 93:492.0 95:944.0 97:4456.0 98:1059.0 99:438.0 100:6.0 101:3304.0 102:1283.0 103:3798.0 104:1341.0 106:32.0 107:345.0 109:192.0 111:538.0 112:2255.0 113:1567.0 114:164.0 115:334.0 116:1644.0 117:12674.0 118:2581.0 119:1823.0 120:501.0 121:250.0 124:122.0 125:258.0 126:534.0 127:2179.0 128:243.0 129:6564.0 130:1322.0 131:4240.0 132:2823.0 133…				36652	25627	5567	34266	44306	17692
9320	705438	91	9320	89:492.0 90:280.0 91:6528.0 92:625.0 93:280.0 94:34.0 98:1.0 100:89.0 101:56.0 102:76.0 103:787.0 104:108.0 105:959.0 106:177.0 107:2255.0 108:939.0 109:116.0 110:19.0 111:52.0 112:10.0 113:2.0 114:27.0 115:268.0 116:19.0 117:539.0 118:51.0 119:2585.0 120:263.0 121:325.0 122:15.0 126:36.0 127:179.0 128:19.0 129:48.0 132:4.0 133:458.0 134:3157.0 135:2262.0 136:217.0 140:15.0 143:150.0 144:27.0 147…				25630	12988	17137	37516	31406	20142
8647	561447	174	8647	85:126.0 86:641.0 87:76.0 88:109.0 89:1329.0 90:161.0 91:6.0 92:16.0 94:4.0 95:152.0 98:70.0 99:35.0 100:1337.0 101:225.0 102:86.0 103:760.0 106:3.0 107:101.0 108:9.0 110:64.0 111:440.0 112:125.0 114:118.0 115:58.0 116:369.0 117:81.0 118:3.0 119:8.0 126:36.0 127:264.0 128:456.0 129:31.0 130:99.0 131:360.0 140:12.0 141:102.0 142:70.0 143:27.0 144:104.0 145:99.0 147:1928.0 150:2.0 151:1.0 153:35.0 …				5280	4403	5286	2479	5477	9403
8590	571922	272	8590	85:195.0 86:119.0 87:111.0 88:178.0 89:250.0 90:504.0 91:305.0 92:30.0 94:37.0 96:5.0 97:99.0 98:283.0 100:63.0 102:200.0 103:456.0 105:48.0 107:154.0 108:12.0 112:197.0 113:352.0 114:102.0 117:751.0 119:101.0 121:74.0 125:11.0 126:311.0 128:1844.0 129:1323.0 130:26.0 131:257.0 132:172.0 133:720.0 139:558.0 140:297.0 143:225.0 144:120.0 146:36.0 147:4236.0 148:1140.0 149:294.0 151:37.0 152:89.0 1…				624	1449	1149	912	1930	7055
7403	557561	331	7403	85:84.0 86:536.0 87:21.0 88:100.0 89:3.0 90:72.0 93:12.0 98:314.0 99:182.0 100:2278.0 102:291.0 103:329.0 105:240.0 106:47.0 113:39.0 114:4.0 115:294.0 116:14.0 117:132.0 118:93.0 120:17.0 122:41.0 123:2.0 129:37.0 131:1282.0 132:304.0 133:751.0 134:201.0 136:95.0 137:35.0 140:10.0 142:81.0 143:24.0 144:1.0 145:9.0 147:3574.0 148:811.0 149:141.0 150:41.0 153:82.0 154:75.0 155:38.0 156:6.0 157:13.…				509	669	638	2278	2061	2792
6484	842298	197	6484	89:55.0 100:154.0 101:181.0 103:1607.0 104:32.0 108:412.0 109:19.0 111:216.0 112:125.0 114:1.0 116:13.0 117:302.0 129:1473.0 131:34.0 133:289.0 134:28.0 136:22.0 137:15.0 138:35.0 143:204.0 147:1514.0 155:20.0 156:22.0 157:71.0 169:1321.0 170:126.0 171:76.0 172:9.0 173:627.0 174:50.0 182:44.0 183:29.0 189:260.0 190:44.0 191:287.0 193:114.0 197:1624.0 198:237.0 199:17.0 200:12.0 203:29.0 204:1640.…				2316	2306	2359	3576	2783	2294
6404	757916	204	6404	85:25.0 86:212.0 89:67.0 99:126.0 100:107.0 101:899.0 103:1783.0 104:17.0 113:141.0 115:28.0 116:177.0 117:1041.0 129:1267.0 130:50.0 131:461.0 132:34.0 133:296.0 141:88.0 143:127.0 144:4.0 145:1074.0 146:96.0 147:2484.0 148:315.0 149:66.0 155:40.0 157:32.0 160:89.0 163:1.0 169:264.0 174:8.0 176:28.0 189:390.0 190:100.0 191:632.0 192:53.0 193:27.0 195:58.0 202:13.0 203:241.0 204:6953.0 205:1256.0…				3415	3685	5107	37168	10752	21927
5990	301233	188	5990	87:330.0 88:48.0 96:22.0 98:266.0 99:67.0 100:687.0 101:200.0 102:119.0 103:20.0 108:23.0 110:168.0 112:37.0 113:88.0 114:682.0 115:365.0 116:97.0 117:318.0 118:13.0 127:10.0 128:104.0 129:168.0 130:82.0 131:428.0 132:142.0 133:149.0 134:1.0 143:137.0 144:29.0 146:34.0 147:9109.0 148:1914.0 149:731.0 150:46.0 153:155.0 172:1140.0 173:172.0 174:161.0 177:69.0 184:11.0 187:8.0 188:1845.0 189:253.0 …				3692	3530	3190	4079	4595	1162
5121	424376	100	5121	85:277.0 86:195.0 96:1.0 98:98.0 99:163.0 100:2882.0 101:551.0 102:193.0 104:20.0 110:149.0 111:77.0 112:36.0 113:32.0 114:315.0 115:250.0 116:166.0 117:517.0 118:36.0 119:25.0 126:6.0 127:61.0 128:135.0 130:31.0 132:43.0 134:1.0 140:16.0 141:23.0 142:15.0 144:80.0 147:171.0 153:9.0 158:46.0 159:1.0 171:73.0 174:60.0 184:50.0 188:9.0 199:42.0 200:9.0 208:4.0 213:8.0 215:1.0 216:2.0 226:9.0 228:71…				8664	8363	9303	20855	15807	23389
4938	827214	202	4938	85:373.0 86:474.0 87:124.0 88:402.0 89:16.0 90:6.0 95:6.0 96:29.0 97:452.0 98:252.0 99:233.0 100:334.0 101:540.0 102:229.0 103:3582.0 104:364.0 105:124.0 109:3.0 111:49.0 112:254.0 113:89.0 114:253.0 115:91.0 116:1190.0 124:42.0 125:128.0 127:617.0 128:199.0 129:8.0 130:630.0 132:166.0 133:157.0 134:15.0 140:9.0 141:41.0 144:1703.0 145:118.0 146:262.0 149:95.0 156:78.0 158:95.0 160:334.0 161:30.0…				2162	339	569	490	886	1133
4937	1200184	316	4937	89:95.0 91:1800.0 92:127.0 93:50.0 94:30.0 95:36.0 96:80.0 104:66.0 105:703.0 107:387.0 115:636.0 116:220.0 117:607.0 118:39.0 119:684.0 120:23.0 121:125.0 126:1.0 127:136.0 128:394.0 129:418.0 130:20.0 131:538.0 132:122.0 133:83.0 135:185.0 141:113.0 142:99.0 143:218.0 144:33.0 145:72.0 147:829.0 157:73.0 159:296.0 160:15.0 161:116.0 163:139.0 165:27.0 169:4.0 173:26.0 175:551.0 176:43.0 178:46.…				2733	596	742	1956	1674	1050
4928	454290	160	4928	85:327.0 86:212.0 87:140.0 88:400.0 89:156.0 98:21.0 99:90.0 100:214.0 101:424.0 102:1575.0 103:2593.0 104:245.0 105:6.0 113:75.0 114:81.0 116:851.0 117:520.0 118:31.0 124:34.0 127:39.0 128:106.0 130:174.0 132:2990.0 133:574.0 135:25.0 141:5.0 144:5603.0 145:617.0 146:317.0 147:357.0 149:194.0 159:328.0 160:7315.0 161:860.0 162:324.0 165:12.0 172:17.0 174:27.0 176:3.0 177:155.0 178:9.0 184:17.0 1…				2262	480	445	1043	495	1652
4922	754770	243	4922	85:1565.0 86:2364.0 87:778.0 88:1723.0 89:926.0 90:129.0 91:118.0 92:24.0 93:95.0 94:33.0 95:861.0 96:762.0 97:14230.0 98:5301.0 99:931.0 100:1779.0 101:1814.0 102:1124.0 103:4478.0 104:643.0 105:213.0 107:164.0 108:55.0 109:562.0 110:56.0 111:2023.0 112:528.0 113:316.0 114:1143.0 115:346.0 116:2887.0 117:4541.0 118:685.0 119:277.0 123:182.0 124:103.0 125:2495.0 126:409.0 127:200.0 128:801.0 129:…				1700	580	850	2231	1268	1229
4857	1025722	368	4857	85:56.0 89:391.0 91:273.0 92:16.0 97:2.0 98:77.0 99:185.0 101:276.0 102:3.0 103:2453.0 104:191.0 109:203.0 110:54.0 111:22.0 112:53.0 113:216.0 116:22.0 117:1006.0 118:44.0 119:169.0 120:64.0 121:124.0 129:2766.0 130:317.0 131:662.0 132:189.0 133:1033.0 135:155.0 139:86.0 141:97.0 143:311.0 144:63.0 145:232.0 147:4056.0 148:540.0 149:462.0 153:82.0 155:381.0 157:429.0 158:37.0 159:52.0 160:88.0 1…				624	364	276	1124	628	584
4850	614523	333	4850	86:112.0 94:1.0 100:587.0 102:780.0 108:1.0 109:9.0 110:2.0 115:38.0 117:8504.0 118:656.0 119:16.0 121:1.0 122:11.0 125:35.0 130:230.0 131:488.0 132:59.0 140:102.0 141:141.0 143:1195.0 147:2615.0 148:600.0 149:297.0 155:124.0 156:258.0 171:163.0 172:102.0 175:51.0 179:8.0 180:18.0 181:5.0 183:83.0 185:19.0 189:649.0 190:43.0 195:2.0 201:67.0 203:67.0 204:77.0 209:6.0 211:132.0 212:6.0 213:31.0 21…				1414	1397	1078	1365	1011	102
4849	629682	146	4849	85:685.0 86:2.0 89:2444.0 91:152.0 93:223.0 94:320.0 98:46.0 99:58.0 100:70.0 101:1417.0 103:815.0 106:86.0 109:8.0 110:2.0 111:253.0 114:38.0 116:1874.0 117:953.0 119:322.0 120:551.0 121:836.0 127:218.0 128:65.0 129:800.0 130:81.0 131:3124.0 132:468.0 133:1940.0 134:30.0 137:3.0 140:17.0 141:71.0 143:487.0 146:8702.0 147:4041.0 148:1425.0 149:629.0 150:3.0 156:55.0 157:1519.0 158:55.0 159:1054.0…				12938	5052	5464	19178	23725	7542
4838	727692	218	4838	86:201.0 89:693.0 90:1399.0 91:788.0 95:103.0 98:30.0 100:2488.0 101:430.0 102:303.0 103:1848.0 104:201.0 105:136.0 108:9.0 114:161.0 115:136.0 117:1193.0 118:1417.0 119:526.0 124:1.0 128:96.0 130:353.0 131:201.0 132:201.0 133:149.0 142:358.0 143:123.0 144:299.0 145:89.0 146:3604.0 147:2470.0 148:413.0 149:191.0 152:36.0 154:31.0 155:31.0 156:158.0 157:98.0 158:226.0 159:119.0 160:226.0 163:64.0 …				56370	1638	56583	2851	1787	5071
4824	920945	197	4824	85:111.0 89:503.0 90:72.0 94:3.0 95:70.0 99:51.0 101:249.0 102:63.0 103:2273.0 104:69.0 106:5.0 108:178.0 109:273.0 110:91.0 111:265.0 113:179.0 117:499.0 119:22.0 121:18.0 122:1.0 123:83.0 124:2.0 125:43.0 129:1268.0 130:10.0 131:343.0 133:730.0 137:119.0 138:91.0 139:94.0 141:19.0 142:58.0 143:278.0 147:1800.0 148:411.0 149:199.0 150:151.0 152:9.0 153:91.0 155:126.0 157:257.0 158:58.0 161:35.0 …				18118	10574	14590	17547	14619	8731
4809	231039	116	4809	86:87.0 88:74.0 98:47.0 110:71.0 113:645.0 114:105.0 116:6521.0 117:448.0 118:236.0 122:23.0 130:434.0 147:223.0 184:99.0 196:1.0 201:65.0 202:21.0 204:59.0 205:49.0 219:31.0 255:37.0 258:13.0 404:6.0				1746	1904	1444	1872	1245	2236
4801	907475	204	4801	89:184.0 95:201.0 101:571.0 102:48.0 103:1630.0 104:81.0 114:135.0 115:91.0 116:377.0 117:658.0 118:179.0 123:103.0 125:32.0 129:863.0 130:237.0 131:258.0 133:403.0 141:137.0 142:72.0 143:162.0 147:1361.0 148:30.0 149:130.0 150:38.0 151:254.0 152:39.0 153:60.0 154:19.0 155:289.0 157:96.0 158:105.0 160:82.0 161:93.0 163:64.0 164:8.0 166:38.0 167:743.0 168:90.0 169:367.0 170:76.0 173:200.0 174:116.…				2220	732	3294	1593	999	4361
4797	320536	117	4797	85:182.0 86:267.0 89:5206.0 90:415.0 99:93.0 100:397.0 101:4762.0 102:294.0 103:30.0 106:32.0 107:4.0 109:1.0 116:919.0 117:19382.0 118:1740.0 119:629.0 121:57.0 124:4.0 125:1.0 126:5.0 127:43.0 130:93.0 137:2.0 139:42.0 141:3.0 144:5.0 145:6.0 146:168.0 156:2069.0 157:228.0 158:45.0 159:754.0 160:204.0 168:26.0 171:2.0 178:26.0 184:125.0 189:1.0 193:78.0 194:26.0 197:11.0 211:37.0 213:8.0 216:2.…				218257	180950	189000	250200	235540	164550
4794	699466	105	4794	85:371.0 86:339.0 87:117.0 89:2968.0 90:339.0 93:33.0 95:14.0 98:111.0 99:374.0 100:383.0 101:1971.0 102:1412.0 103:2505.0 104:1257.0 105:21033.0 106:1832.0 107:334.0 108:5.0 109:6.0 110:170.0 111:203.0 112:23.0 113:323.0 115:87.0 117:1771.0 118:603.0 119:466.0 122:141.0 124:9.0 127:380.0 128:199.0 129:2244.0 130:1729.0 131:774.0 132:673.0 133:2468.0 134:123.0 135:969.0 136:86.0 137:10.0 138:14.0…				3014	1533	3669	5760	5625	7580
4793	873697	446	4793	85:279.0 86:925.0 87:114.0 88:55.0 89:3142.0 90:218.0 91:82.0 92:131.0 93:153.0 94:138.0 95:105.0 96:3469.0 97:880.0 98:2393.0 99:511.0 100:514.0 101:942.0 102:478.0 103:15218.0 104:1427.0 105:928.0 106:199.0 107:537.0 108:196.0 109:102.0 110:175.0 111:97.0 112:168.0 113:389.0 114:399.0 115:237.0 116:432.0 117:4188.0 118:459.0 119:548.0 120:36.0 122:112.0 123:623.0 124:294.0 126:441.0 127:165.0 1…				497	287	447	225	427	185
4787	778142	331	4787	85:167.0 86:418.0 87:874.0 88:310.0 89:2101.0 90:198.0 92:29.0 97:921.0 99:492.0 100:664.0 101:2364.0 102:527.0 103:24874.0 104:2334.0 105:342.0 111:262.0 112:211.0 113:702.0 114:174.0 115:1023.0 116:3135.0 117:1928.0 118:151.0 119:305.0 120:103.0 122:265.0 124:57.0 125:497.0 126:48.0 127:261.0 128:309.0 129:5514.0 130:781.0 131:1397.0 133:4895.0 134:428.0 135:517.0 139:165.0 140:191.0 141:361.0 …				1010	764	1073	3190	1909	3167
4766	618681	204	4766	86:89.0 87:265.0 88:82.0 89:180.0 90:24.0 99:138.0 101:1141.0 102:184.0 103:2236.0 104:190.0 105:196.0 106:46.0 110:125.0 111:11.0 113:10.0 114:278.0 115:48.0 116:1300.0 117:622.0 118:121.0 119:45.0 120:38.0 122:5.0 123:60.0 129:1356.0 130:376.0 131:909.0 132:152.0 133:1343.0 134:137.0 135:177.0 140:21.0 141:163.0 142:6.0 143:664.0 144:232.0 145:182.0 146:238.0 147:4591.0 148:988.0 149:570.0 150:…				4282	4697	39356	1000	7733	1424
4746	548258	275	4746	85:340.0 86:1019.0 87:118.0 88:57.0 89:5028.0 90:174.0 91:106.0 98:391.0 99:176.0 100:4306.0 101:959.0 102:2212.0 103:1287.0 104:171.0 106:16.0 107:216.0 108:17.0 110:98.0 111:77.0 112:503.0 113:381.0 114:1252.0 115:857.0 116:763.0 117:731.0 119:18.0 120:124.0 121:11.0 125:17.0 126:29.0 127:2389.0 128:3055.0 129:536.0 130:1024.0 131:1606.0 132:502.0 133:1357.0 135:76.0 139:378.0 140:703.0 142:216…				1283	623	627	557	1916	434
4736	813651	247	4736	86:142.0 100:324.0 113:16.0 114:39.0 115:41.0 121:46.0 125:28.0 128:289.0 137:35.0 138:8.0 140:349.0 141:30.0 143:119.0 145:77.0 147:218.0 159:13.0 168:76.0 171:2.0 173:111.0 174:890.0 175:67.0 176:114.0 179:48.0 202:84.0 203:423.0 206:22.0 208:91.0 209:41.0 210:23.0 215:142.0 216:18.0 217:3951.0 218:739.0 219:278.0 220:41.0 221:108.0 227:7.0 229:95.0 230:92.0 233:21.0 238:8.0 244:6.0 245:125.0 2…				559	480	620	1489	1104	1842
4735	833549	91	4735	86:69.0 89:251.0 91:9588.0 92:729.0 100:159.0 101:188.0 102:104.0 103:1132.0 104:28.0 113:10.0 116:40.0 117:731.0 118:12.0 123:137.0 129:1089.0 131:155.0 133:292.0 135:117.0 139:4.0 142:31.0 143:162.0 144:21.0 145:24.0 147:1641.0 148:241.0 149:11.0 153:52.0 157:48.0 160:25.0 165:13.0 169:245.0 173:346.0 174:263.0 175:12.0 178:18.0 181:48.0 183:4.0 184:10.0 189:645.0 190:109.0 191:362.0 192:21.0 1…				20959	15396	22917	64654	44759	59092
4717	1012951	204	4717	85:467.0 88:114.0 89:204.0 91:1054.0 92:39.0 93:502.0 94:407.0 95:343.0 97:233.0 98:138.0 99:126.0 101:522.0 103:2611.0 104:167.0 105:418.0 106:329.0 107:743.0 108:621.0 109:834.0 110:99.0 111:125.0 112:55.0 113:48.0 114:122.0 116:94.0 117:797.0 118:113.0 119:234.0 120:911.0 121:903.0 122:525.0 123:659.0 124:119.0 125:73.0 126:1063.0 127:155.0 128:59.0 129:2023.0 130:212.0 131:590.0 132:360.0 133…				2648	2582	3404	2073	2359	2206
4716	815363	204	4716	85:77.0 86:140.0 89:384.0 96:17.0 98:73.0 99:66.0 101:781.0 103:4022.0 104:306.0 105:187.0 107:21.0 110:6.0 113:135.0 116:107.0 117:1203.0 122:64.0 123:16.0 124:2.0 125:11.0 127:4.0 128:52.0 129:1442.0 131:555.0 133:504.0 140:58.0 141:26.0 142:251.0 143:284.0 145:34.0 146:22.0 147:4740.0 148:464.0 149:308.0 152:6.0 153:27.0 154:57.0 155:99.0 156:439.0 157:121.0 158:103.0 159:618.0 160:204.0 161:2…				1441	1347	1647	4076	2012	4477
4712	918468	204	4712	85:94.0 86:65.0 87:317.0 88:184.0 89:426.0 90:35.0 91:567.0 93:196.0 94:57.0 95:237.0 98:48.0 99:132.0 101:649.0 102:174.0 103:4461.0 104:491.0 107:23.0 109:98.0 111:37.0 113:140.0 114:168.0 116:337.0 117:3176.0 118:162.0 119:41.0 121:118.0 122:133.0 123:16.0 124:5.0 129:4060.0 130:292.0 131:629.0 132:50.0 133:1611.0 135:203.0 137:18.0 140:51.0 141:39.0 143:150.0 144:132.0 145:312.0 147:7124.0 14…				7589	6039	8057	29358	27327	7272
4709	1066573	204	4709	85:181.0 86:165.0 87:409.0 89:308.0 101:1269.0 102:32.0 103:7410.0 104:573.0 105:86.0 109:131.0 113:223.0 114:33.0 115:234.0 116:444.0 117:1576.0 118:142.0 121:153.0 122:101.0 125:53.0 129:7038.0 130:1043.0 131:1291.0 133:963.0 134:66.0 137:38.0 138:18.0 140:76.0 141:73.0 142:127.0 143:1018.0 144:75.0 145:415.0 146:94.0 147:5491.0 148:767.0 149:552.0 150:91.0 151:103.0 153:30.0 155:528.0 156:72.0…				86863	44683	62252	16343	4490	7502
4708	511105	306	4708	85:174.0 87:1489.0 88:647.0 89:5277.0 90:140.0 91:125.0 94:97.0 95:50.0 97:888.0 98:173.0 99:465.0 100:6620.0 101:5793.0 102:1307.0 103:9454.0 104:634.0 105:1122.0 106:57.0 109:55.0 111:562.0 112:35.0 113:270.0 115:8385.0 116:14277.0 117:52588.0 118:5938.0 119:3165.0 120:158.0 121:34.0 126:7.0 127:384.0 128:2082.0 129:1507.0 130:268.0 131:5317.0 132:413.0 133:10983.0 134:616.0 135:1132.0 138:2.0 …				277	746	797	2563	359	1585
4707	883144	361	4707	85:363.0 86:380.0 87:325.0 88:340.0 89:1680.0 90:27.0 91:16.0 94:64.0 95:35.0 97:14.0 98:99.0 99:492.0 100:445.0 101:2490.0 102:597.0 103:10705.0 104:970.0 105:429.0 106:65.0 109:279.0 111:314.0 112:93.0 113:643.0 114:168.0 115:6029.0 116:1863.0 117:17470.0 118:1848.0 119:920.0 125:138.0 127:482.0 128:227.0 129:7861.0 130:5126.0 131:6025.0 132:890.0 133:4020.0 134:464.0 135:342.0 136:16.0 137:1.0…				613	362	389	845	42850	4712
4703	792482	218	4703	86:116.0 87:327.0 88:139.0 89:277.0 90:59.0 91:71.0 97:171.0 99:184.0 100:7224.0 101:1125.0 102:599.0 103:1555.0 104:1261.0 105:637.0 106:15.0 109:20.0 110:53.0 112:82.0 113:83.0 115:436.0 116:392.0 117:878.0 118:170.0 119:557.0 120:11.0 121:51.0 125:48.0 129:501.0 130:1187.0 131:1072.0 132:914.0 133:4711.0 134:545.0 135:382.0 139:29.0 140:63.0 142:241.0 143:282.0 145:282.0 146:355.0 147:6668.0 1…				597	3062	898	6320	1948	14078
4534	576480	242	4534	85:44.0 86:413.0 87:115.0 89:98.0 90:23.0 94:9.0 95:62.0 96:168.0 98:7.0 99:52.0 100:66.0 101:305.0 102:127.0 103:481.0 107:98.0 109:9.0 110:76.0 112:13.0 113:47.0 114:110.0 115:83.0 116:36.0 117:831.0 123:122.0 128:23.0 129:450.0 130:248.0 131:230.0 132:124.0 133:113.0 134:76.0 138:5.0 142:25.0 143:49.0 144:31.0 146:5.0 148:14.0 149:13.0 152:168.0 155:3.0 157:1191.0 158:481.0 159:44.0 160:82.0 1…				7065	5022	5664	5136	8089	8284
4531	271256	262	4531	85:7.0 86:5508.0 87:499.0 89:801.0 90:121.0 91:206.0 92:125.0 93:11.0 95:16.0 99:508.0 100:15843.0 101:2827.0 102:1095.0 103:717.0 104:383.0 105:282.0 107:640.0 108:95.0 109:4.0 110:757.0 111:24.0 112:26.0 113:349.0 114:199.0 115:409.0 116:424.0 117:955.0 118:121.0 119:806.0 120:201.0 121:123.0 122:124.0 124:6.0 127:1289.0 128:157.0 129:65.0 130:1395.0 131:1260.0 132:524.0 133:5124.0 134:1261.0 1…				701	625	205	1647	603	533
4529	629429	245	4529	85:38.0 88:70.0 89:126.0 92:15.0 99:55.0 100:63.0 101:79.0 102:21.0 103:921.0 104:72.0 107:36.0 111:22.0 113:51.0 116:40.0 117:398.0 119:50.0 126:51.0 127:22.0 129:1065.0 130:296.0 131:118.0 133:375.0 134:3.0 138:7.0 142:42.0 143:9.0 144:12.0 147:1576.0 148:229.0 149:64.0 157:514.0 158:70.0 159:12.0 160:96.0 161:34.0 163:96.0 171:59.0 172:16.0 175:15.0 178:24.0 184:28.0 189:168.0 190:3.0 203:22.0…				3375852	3657765	450921	3871363	5426418	1720443
3781	948550	191	3781	85:356.0 86:409.0 88:341.0 89:959.0 90:10.0 91:31.0 96:405.0 97:374.0 99:81.0 100:623.0 101:580.0 102:248.0 103:4375.0 104:371.0 105:876.0 107:308.0 109:273.0 110:265.0 111:226.0 113:198.0 114:142.0 115:84.0 116:282.0 117:1524.0 118:156.0 119:86.0 120:64.0 125:47.0 126:222.0 127:532.0 128:116.0 129:4207.0 130:718.0 131:878.0 132:61.0 133:1384.0 134:281.0 135:335.0 136:124.0 139:95.0 140:38.0 141:…				41979	28491	33784	199309	39833	106119
3521	618828	174	3521	85:368.0 86:1264.0 87:895.0 88:153.0 89:415.0 91:256.0 93:13.0 94:30.0 95:144.0 97:9.0 99:155.0 100:1062.0 101:130.0 102:84.0 103:846.0 106:68.0 107:3.0 108:26.0 109:165.0 110:1.0 111:16.0 112:37.0 113:64.0 114:126.0 115:9.0 116:79.0 117:236.0 118:19.0 124:17.0 126:7.0 127:133.0 128:247.0 129:42.0 130:482.0 131:167.0 132:93.0 134:277.0 136:57.0 137:2.0 138:8.0 141:34.0 142:295.0 143:13.0 144:192.…				1738	980	1011	1573	2748	24795
3467	687353	140	3467	90:173.0 92:19.0 97:124.0 98:68.0 99:13.0 101:174.0 103:4.0 106:20.0 110:212.0 112:54.0 113:7.0 116:61.0 117:10.0 128:126.0 129:182.0 134:5.0 140:3293.0 141:188.0 143:353.0 144:41.0 149:180.0 150:22.0 153:9.0 160:526.0 161:4.0 167:3.0 174:34.0 180:30.0 184:35.0 189:11.0 204:6.0 211:4.0 214:19.0 217:200.0 218:15.0 219:50.0 225:10.0 226:21.0 229:24.0 236:4.0 244:19.0 246:12.0 255:10.0 257:15.0 262:…				1002	1037	1509	1023	1615	1427
3423	583908	217	3423	89:439.0 90:69.0 95:6.0 98:91.0 99:55.0 100:4.0 101:228.0 103:1014.0 104:3.0 105:26.0 110:90.0 111:67.0 113:75.0 116:33.0 117:3371.0 118:362.0 119:52.0 127:76.0 129:901.0 130:156.0 131:370.0 132:30.0 133:856.0 134:294.0 141:52.0 142:9.0 143:367.0 145:6.0 146:42.0 147:8778.0 148:1352.0 149:913.0 150:42.0 151:37.0 157:320.0 160:82.0 163:71.0 164:17.0 169:4.0 170:4.0 171:61.0 177:37.0 184:55.0 189:8…				3923	2918	4777	4955	5866	5339
3365	952935	348	3365	85:265.0 87:293.0 89:238.0 91:162.0 93:92.0 94:14.0 96:140.0 97:1778.0 98:175.0 99:209.0 100:45.0 101:1697.0 102:134.0 103:5276.0 104:472.0 105:555.0 106:82.0 107:179.0 108:6.0 109:27.0 111:134.0 113:86.0 114:77.0 115:1375.0 116:809.0 117:829.0 118:102.0 119:196.0 120:48.0 121:26.0 125:4.0 127:590.0 128:58.0 129:4364.0 130:401.0 131:976.0 132:111.0 133:1586.0 134:296.0 135:1032.0 136:60.0 137:140…				420	523	534	1993	755	1510
3361	798572	204	3361	89:39.0 92:28.0 95:41.0 99:17.0 101:215.0 103:9.0 107:26.0 110:134.0 116:115.0 117:102.0 118:23.0 119:95.0 120:21.0 121:4.0 123:37.0 126:53.0 129:147.0 134:208.0 138:4.0 143:7.0 148:123.0 155:15.0 162:7.0 165:12.0 169:29.0 175:84.0 181:1.0 184:59.0 189:101.0 190:1.0 191:32.0 196:8.0 202:10.0 204:2402.0 205:503.0 206:215.0 207:109.0 208:49.0 216:14.0 217:365.0 218:61.0 219:376.0 226:3.0 236:20.0 2…				9439	11016	13645	48338	35120	42621
3294	922565	259	3294	85:216.0 86:13.0 87:303.0 88:185.0 89:608.0 90:142.0 91:467.0 92:10.0 93:282.0 94:32.0 95:61.0 96:170.0 97:3376.0 98:142.0 99:335.0 100:51.0 101:2026.0 102:492.0 103:10206.0 104:917.0 105:888.0 106:155.0 107:748.0 108:149.0 109:183.0 110:41.0 111:188.0 112:48.0 113:280.0 114:129.0 115:2249.0 116:1031.0 117:1693.0 118:105.0 119:492.0 120:70.0 121:101.0 123:35.0 124:1.0 126:85.0 127:1164.0 128:192.…				2424	3805	735	1788	1773	7861
3252	558730	217	3252	86:74.0 88:53.0 89:761.0 90:49.0 91:78.0 100:426.0 101:99.0 102:35.0 103:5979.0 104:531.0 105:61.0 107:214.0 110:94.0 112:54.0 114:269.0 117:635.0 120:4.0 128:67.0 129:439.0 131:214.0 133:253.0 140:14.0 142:67.0 143:208.0 144:147.0 145:66.0 146:137.0 147:1373.0 148:298.0 152:1.0 156:3.0 157:93.0 166:2.0 167:13.0 170:66.0 174:316.0 175:65.0 182:39.0 184:244.0 185:68.0 186:10.0 189:281.0 190:66.0 1…				4266	3701	4816	7554	4659	6913
3246	893905	267	3246	85:386.0 87:62.0 89:284.0 90:84.0 91:368.0 92:340.0 95:12.0 99:274.0 100:161.0 101:597.0 102:70.0 103:3695.0 104:443.0 105:215.0 107:228.0 109:236.0 110:64.0 111:125.0 112:21.0 113:265.0 114:31.0 115:206.0 116:206.0 117:1659.0 118:88.0 119:164.0 120:554.0 121:362.0 128:7.0 129:4077.0 130:279.0 131:1053.0 132:56.0 133:1487.0 134:178.0 135:849.0 136:136.0 137:22.0 139:134.0 140:68.0 141:95.0 142:14…				690	380	613	1932	148	3770
3232	952057	204	3232	85:22.0 86:82.0 87:169.0 89:720.0 90:3.0 95:73.0 96:9.0 97:123.0 99:52.0 100:55.0 101:635.0 102:95.0 103:2414.0 104:170.0 105:312.0 108:27.0 109:5.0 111:91.0 113:76.0 114:117.0 115:161.0 116:221.0 117:1229.0 118:172.0 127:31.0 128:11.0 129:2262.0 130:299.0 131:581.0 133:772.0 135:60.0 142:53.0 143:399.0 144:74.0 147:2017.0 148:508.0 149:473.0 153:67.0 154:5.0 155:144.0 157:355.0 158:9.0 159:99.0 …				6972	3228	4651	6618	3726	21004
3207	441068	117	3207	85:392.0 86:32.0 88:65.0 91:1.0 95:28.0 98:1.0 101:468.0 102:84.0 109:21.0 110:91.0 111:18.0 115:515.0 116:1.0 117:6582.0 118:744.0 119:225.0 124:9.0 126:133.0 129:98.0 130:799.0 131:494.0 132:39.0 133:522.0 134:90.0 135:118.0 137:6.0 138:8.0 141:7.0 143:166.0 145:130.0 147:3005.0 148:258.0 149:702.0 150:112.0 151:20.0 153:3.0 157:828.0 158:217.0 159:134.0 160:14.0 163:14.0 169:22.0 173:5.0 175:1…				6051	9997	11169	3418	3876	4021
3205	641417	275	3205	85:945.0 87:63.0 88:75.0 89:3093.0 90:327.0 99:803.0 101:397.0 102:260.0 104:32.0 111:10.0 113:869.0 115:85.0 116:1417.0 117:2593.0 118:412.0 119:74.0 129:1937.0 130:316.0 131:2858.0 132:249.0 133:2052.0 134:381.0 135:144.0 139:29.0 143:811.0 144:130.0 145:100.0 146:602.0 147:9310.0 148:1405.0 149:689.0 153:64.0 154:57.0 155:23.0 157:2947.0 158:308.0 159:1346.0 160:135.0 161:105.0 163:564.0 164:7…				7022	9544	9069	4978	3182	6913
3200	1105723	129	3200	85:273.0 89:109.0 90:23.0 91:1369.0 92:78.0 93:1025.0 94:158.0 95:1512.0 97:365.0 98:1.0 99:56.0 101:38.0 102:12.0 105:1410.0 106:347.0 107:884.0 108:138.0 109:763.0 111:156.0 113:38.0 115:182.0 116:103.0 117:511.0 118:58.0 119:1067.0 120:410.0 121:920.0 122:135.0 123:237.0 124:16.0 125:112.0 128:81.0 129:3024.0 130:454.0 131:649.0 132:254.0 133:559.0 134:34.0 135:530.0 136:35.0 137:134.0 139:28.…				1218	519	891	8436	2377	910
3185	869802	204	3185	85:115.0 86:48.0 89:25.0 96:61.0 99:102.0 101:338.0 103:1421.0 104:66.0 105:595.0 106:5.0 109:105.0 110:90.0 111:120.0 113:45.0 115:297.0 116:172.0 117:1326.0 118:71.0 119:19.0 124:12.0 127:107.0 129:1926.0 130:302.0 131:305.0 133:571.0 135:17.0 139:6.0 141:67.0 142:52.0 143:483.0 144:307.0 145:46.0 147:3007.0 148:123.0 149:244.0 150:54.0 155:406.0 157:668.0 158:36.0 159:90.0 161:20.0 163:80.0 16…				7654	8163	9568	17510	17071	22115
3182	864701	204	3182	85:60.0 88:2.0 89:101.0 90:26.0 91:76.0 92:14.0 99:38.0 101:601.0 103:1037.0 104:1.0 108:28.0 109:44.0 110:154.0 111:36.0 113:21.0 115:98.0 116:308.0 117:1222.0 118:58.0 122:5.0 126:26.0 127:8.0 129:1248.0 131:179.0 133:352.0 134:265.0 139:2.0 141:3.0 142:41.0 143:353.0 144:29.0 147:2041.0 148:334.0 149:300.0 152:18.0 155:86.0 157:221.0 158:59.0 167:7.0 168:5.0 169:341.0 170:70.0 171:53.0 172:45.…				5388	5049	10545	59686	18220	33654
3175	911595	204	3175	85:82.0 86:46.0 87:92.0 89:163.0 95:31.0 96:47.0 99:56.0 101:1737.0 102:33.0 103:9231.0 104:719.0 105:137.0 106:64.0 107:20.0 109:58.0 113:318.0 114:5.0 115:265.0 116:1240.0 117:2291.0 118:224.0 119:183.0 121:14.0 125:9.0 129:3854.0 130:109.0 131:654.0 132:92.0 133:1259.0 139:7.0 141:43.0 142:38.0 143:824.0 144:34.0 145:168.0 147:4731.0 148:846.0 149:693.0 150:3.0 153:60.0 155:351.0 156:1.0 157:5…				11027	10317	12733	29358	10157	8653
3165	538322	140	3165	90:2861.0 91:378.0 93:43.0 97:1574.0 100:469.0 102:3.0 108:79.0 109:99.0 110:2131.0 112:1274.0 113:170.0 114:181.0 117:215.0 118:77.0 120:70.0 121:3.0 122:41.0 126:66.0 127:160.0 128:1400.0 129:144.0 130:778.0 131:80.0 132:77.0 139:13.0 140:34348.0 141:2236.0 142:217.0 143:34.0 144:26.0 146:57.0 148:181.0 157:289.0 164:138.0 171:31.0 172:321.0 174:73.0 176:36.0 177:47.0 182:13.0 184:255.0 185:102…				1630	2343	3497	5931	6903	9879
3161	756161	204	3161	85:7877.0 86:1956.0 87:12708.0 88:4005.0 89:22913.0 90:2366.0 91:1622.0 92:351.0 93:277.0 94:699.0 95:1464.0 96:351.0 97:3427.0 98:1243.0 99:9190.0 100:1529.0 101:39623.0 102:6960.0 103:113537.0 104:11023.0 105:7035.0 106:377.0 107:68.0 108:234.0 109:4309.0 110:217.0 111:6158.0 112:875.0 113:10413.0 114:2040.0 115:22221.0 116:18861.0 117:131355.0 118:14132.0 119:12625.0 120:1067.0 121:793.0 122:2…				4317	4128	2879	18359	7779	15049
3143	459926	155	3143	88:126.0 100:234.0 103:134.0 105:27.0 110:51.0 112:72.0 126:44.0 133:135.0 139:377.0 147:1501.0 155:3104.0 177:18.0 202:16.0 205:20.0 206:18.0 231:22.0 239:27.0 390:12.0 397:13.0 440:18.0 443:20.0 455:23.0 477:17.0				497	2820	1101	2264	7939	3981
3122	654564	205	3122	88:42.0 89:878.0 90:72.0 92:33.0 95:32.0 98:42.0 100:124.0 101:638.0 103:854.0 104:34.0 105:326.0 106:118.0 114:167.0 115:232.0 116:157.0 117:1442.0 118:149.0 119:163.0 120:29.0 127:75.0 129:950.0 130:309.0 131:342.0 133:922.0 134:179.0 135:121.0 136:66.0 137:34.0 141:25.0 142:101.0 143:240.0 144:49.0 145:109.0 147:3705.0 148:221.0 149:381.0 150:95.0 154:25.0 157:315.0 158:130.0 159:63.0 160:442.…				176120	218539	70689	13639	95095	126872
2705	501579	217	2705	86:37.0 94:13.0 95:5.0 101:91.0 102:44.0 104:12.0 110:195.0 114:31.0 115:381.0 116:385.0 117:95.0 130:761.0 133:199.0 143:54.0 144:22.0 147:968.0 149:137.0 152:104.0 158:4.0 167:1.0 180:41.0 186:17.0 194:62.0 212:41.0 216:17.0 217:2942.0 218:559.0 219:137.0 228:14.0 232:98.0 235:9.0 246:2.0 253:57.0 257:58.0 268:73.0 269:1.0 271:8.0 283:7.0 300:33.0 305:3.0 313:5.0 314:9.0 324:11.0 351:1.0 362:10…				26424	25570	30306	6142	35301	5807
2233	668686	159	2233	85:1118.0 86:467.0 88:1664.0 89:2600.0 90:186.0 91:139.0 93:458.0 94:94.0 95:212.0 96:367.0 97:2065.0 98:1359.0 99:517.0 100:1468.0 101:3547.0 102:1216.0 103:5169.0 104:576.0 105:458.0 107:269.0 108:86.0 109:309.0 110:54.0 111:553.0 112:472.0 113:790.0 114:148.0 115:1497.0 116:724.0 117:3956.0 118:564.0 119:236.0 121:325.0 122:41.0 123:177.0 124:57.0 125:296.0 126:206.0 127:127.0 128:934.0 129:75…				8938	5996	6155	3244	70388	9175
2197	783720	218	2197	86:255.0 94:20.0 97:32.0 99:39.0 101:183.0 102:126.0 103:14.0 112:23.0 114:34.0 116:42.0 122:27.0 128:387.0 129:286.0 130:97.0 141:31.0 143:5.0 146:31.0 156:39.0 157:131.0 158:55.0 160:20.0 169:43.0 170:2.0 171:26.0 174:62.0 181:14.0 182:21.0 183:4.0 184:18.0 186:66.0 187:63.0 189:5.0 192:32.0 194:7.0 202:82.0 204:19.0 209:19.0 211:13.0 212:36.0 217:122.0 218:2355.0 219:464.0 220:184.0 221:70.0 2…				624	412	249	1050	286	1606
2193	594117	292	2193	86:163.0 87:325.0 88:467.0 89:590.0 90:91.0 91:66.0 92:32.0 94:47.0 97:15.0 99:117.0 101:1733.0 102:1159.0 103:10610.0 104:1025.0 105:396.0 107:19.0 108:1.0 113:94.0 114:145.0 115:70.0 116:1948.0 117:4605.0 118:638.0 119:478.0 120:66.0 122:13.0 126:81.0 129:1036.0 130:1051.0 131:1101.0 132:82.0 133:1631.0 134:272.0 135:101.0 137:14.0 139:22.0 141:162.0 142:194.0 143:1146.0 144:188.0 145:203.0 146…				7288	8363	3573	11697	12905	20998
2044	741417	174	2044	86:811.0 88:4.0 89:6.0 94:67.0 95:38.0 99:86.0 100:379.0 101:1.0 102:162.0 103:17.0 104:1.0 105:1.0 107:78.0 114:16.0 115:1.0 116:5.0 117:834.0 118:54.0 127:93.0 128:74.0 129:283.0 130:227.0 131:39.0 132:283.0 133:5.0 139:18.0 140:2.0 142:33.0 145:140.0 146:33.0 147:26.0 148:4.0 149:2.0 158:16.0 168:13.0 172:201.0 173:33.0 174:3953.0 175:685.0 176:248.0 189:1.0 191:1.0 204:15.0 207:1.0 214:2.0 21…				374	646	329	4918	553	4707
2037	756085	290	2037	85:121.0 86:638.0 87:142.0 96:326.0 97:15.0 98:306.0 99:23.0 100:11740.0 101:1420.0 102:623.0 103:937.0 105:21.0 107:74.0 109:24.0 110:282.0 111:101.0 112:733.0 113:311.0 114:394.0 115:237.0 116:491.0 117:677.0 118:98.0 119:138.0 122:223.0 124:148.0 125:19.0 126:254.0 127:304.0 128:125.0 129:1418.0 130:3076.0 131:1867.0 132:606.0 133:1085.0 134:246.0 135:57.0 137:174.0 138:488.0 139:243.0 140:185…				289	221	263	356	317	736
1996	320124	156	1996	86:83.0 91:85.0 99:95.0 100:1096.0 101:21.0 102:128.0 107:34.0 109:27.0 110:81.0 112:9.0 114:6.0 118:7.0 124:1.0 126:21.0 127:116.0 128:172.0 129:23.0 130:332.0 132:33.0 136:32.0 139:78.0 142:23.0 143:63.0 146:250.0 152:6.0 155:16.0 156:5187.0 157:567.0 158:244.0 160:193.0 172:5.0 184:145.0 186:19.0 193:138.0 194:17.0 196:7.0 199:12.0 200:21.0 212:32.0 216:2.0 217:39.0 227:20.0 238:3.0 245:22.0 2…				13855	12230	13277	14780	10412	9636
1981	422675	103	1981	87:36.0 94:11.0 99:55.0 101:101.0 102:156.0 103:8936.0 104:810.0 105:257.0 107:9.0 110:127.0 111:11.0 112:49.0 113:29.0 114:67.0 118:68.0 119:49.0 122:8.0 123:22.0 127:6.0 128:8.0 129:1123.0 130:142.0 131:348.0 132:5.0 133:377.0 136:4.0 144:2.0 147:2152.0 148:60.0 149:259.0 150:38.0 151:3.0 156:62.0 161:22.0 162:14.0 175:54.0 176:30.0 177:139.0 182:4.0 183:60.0 184:5.0 185:4.0 186:51.0 187:20.0 1…				140590	96083	118888	129338	230809	87102
1970	406089	117	1970	85:3.0 87:22.0 91:256.0 93:16.0 99:15.0 101:1309.0 102:52.0 103:8.0 105:7.0 107:3.0 113:78.0 114:124.0 115:764.0 116:4502.0 117:20453.0 118:2267.0 119:990.0 129:403.0 130:79.0 131:698.0 133:1780.0 134:61.0 143:3983.0 144:930.0 145:490.0 146:139.0 147:7923.0 148:1307.0 149:2438.0 150:149.0 151:84.0 157:63.0 171:75.0 175:173.0 184:2.0 191:7.0 193:53.0 195:22.0 203:536.0 204:72.0 216:10.0 217:227.0 …				1549	2027	1921	1882	3618	4452
1967	778388	158	1967	85:442.0 86:1653.0 87:228.0 88:69.0 89:645.0 90:142.0 91:112.0 93:81.0 94:86.0 95:295.0 96:537.0 97:259.0 98:2333.0 99:304.0 100:1343.0 101:778.0 102:730.0 103:4137.0 104:363.0 105:50.0 106:3.0 107:52.0 108:45.0 109:88.0 110:146.0 111:106.0 112:119.0 113:36.0 114:462.0 115:259.0 116:1756.0 117:1321.0 118:211.0 119:63.0 120:14.0 122:11.0 123:7.0 124:61.0 125:80.0 128:267.0 129:2084.0 130:691.0 131…				501	848	382	1395	560	1033
1941	417425	142	1941	90:2.0 91:55.0 97:13.0 100:18.0 101:1.0 107:23.0 110:227.0 111:85.0 112:15.0 114:3.0 119:3.0 126:38.0 128:179.0 130:240.0 134:277.0 140:126.0 141:8.0 142:1246.0 143:135.0 144:21.0 147:243.0 171:228.0 172:13.0 184:116.0 195:4.0 207:6.0 253:15.0 268:92.0 288:4.0 330:2.0 364:7.0				1318	1108	838	1476	764	1981
1912	855692	187	1912	85:180.0 86:23.0 87:21.0 89:18.0 90:39.0 91:459.0 93:104.0 95:445.0 97:1079.0 98:28.0 99:1.0 101:190.0 103:776.0 104:17.0 105:16.0 107:51.0 109:128.0 110:2.0 111:168.0 113:51.0 114:1.0 115:63.0 116:37.0 121:33.0 123:130.0 129:653.0 130:46.0 131:2858.0 132:388.0 133:100.0 135:11.0 136:5.0 138:1.0 141:12.0 144:15.0 149:421.0 150:49.0 158:15.0 160:1.0 163:147.0 165:29.0 167:1.0 168:3.0 170:3.0 171:2…				3207	1861	2179	4314	1435	2854
1832	375083	174	1832	85:272.0 86:976.0 87:12.0 95:5.0 100:435.0 109:15.0 110:91.0 111:103.0 114:526.0 123:6.0 127:61.0 128:63.0 130:176.0 133:232.0 134:311.0 135:436.0 137:11.0 140:60.0 144:11.0 146:73.0 147:317.0 149:63.0 172:47.0 174:3298.0 175:559.0 176:113.0 180:88.0 184:96.0 188:128.0 190:40.0 193:41.0 194:4.0 199:58.0 240:6.0 241:12.0 246:3.0 248:6.0 251:4.0 254:10.0 258:20.0 261:21.0 264:4.0 267:1.0 283:233.0 …				1823	1278	1092	1691	1444	2592
1812	658424	203	1812	85:88.0 86:125.0 89:90.0 98:82.0 100:2393.0 101:365.0 102:157.0 103:651.0 104:87.0 105:206.0 107:47.0 112:39.0 114:43.0 115:153.0 116:155.0 117:681.0 118:11.0 126:80.0 127:2.0 128:289.0 129:260.0 130:223.0 131:758.0 132:79.0 133:427.0 143:54.0 144:27.0 146:80.0 147:1326.0 148:68.0 152:65.0 154:30.0 156:26.0 157:28.0 158:36.0 166:18.0 172:22.0 177:62.0 178:69.0 184:100.0 188:184.0 189:78.0 190:34.…				3773	3937	2674	1788	51190	9633
1753	795138	290	1753	85:57.0 87:36.0 88:28.0 89:1090.0 90:99.0 98:114.0 99:108.0 101:508.0 103:2355.0 104:196.0 105:13.0 111:12.0 112:25.0 113:58.0 114:60.0 115:68.0 116:88.0 117:1377.0 118:71.0 119:5.0 125:1.0 126:244.0 128:69.0 129:1132.0 130:88.0 131:83.0 132:14.0 133:3844.0 134:419.0 135:90.0 139:2.0 140:34.0 141:11.0 142:98.0 143:170.0 144:67.0 145:62.0 146:63.0 147:5341.0 148:971.0 149:526.0 151:34.0 154:11.0 1…				1033	2743	2490	3267	1151	5502
1746	766150	156	1746	95:5.0 96:2.0 98:5.0 100:122.0 101:177.0 102:33.0 103:10.0 106:2.0 107:4.0 110:39.0 113:4.0 116:106.0 117:1181.0 118:81.0 119:62.0 121:1.0 123:2.0 129:297.0 130:152.0 131:277.0 132:18.0 133:303.0 134:137.0 135:1.0 138:3.0 140:87.0 141:140.0 143:107.0 147:825.0 151:56.0 156:5457.0 157:957.0 158:867.0 159:63.0 160:11.0 161:42.0 166:16.0 168:15.0 170:11.0 171:8.0 173:1.0 175:45.0 178:8.0 179:1.0 180…				443	1171	889	2110	1060	1157
1735	731141	156	1735	85:149.0 86:198.0 89:144.0 90:8.0 95:86.0 99:148.0 100:489.0 101:389.0 102:66.0 103:83.0 104:3.0 107:4.0 108:18.0 109:43.0 111:104.0 112:133.0 113:79.0 114:104.0 115:232.0 116:270.0 117:232.0 118:44.0 119:5.0 123:31.0 126:174.0 128:153.0 129:1095.0 130:467.0 131:247.0 132:84.0 133:220.0 134:94.0 135:119.0 139:34.0 140:282.0 141:61.0 142:162.0 143:224.0 144:95.0 145:38.0 147:815.0 148:170.0 149:15…				2848	3510	2902	1768	2173	1612
1721	844722	156	1721	85:5.0 107:146.0 129:72.0 132:28.0 140:56.0 154:30.0 155:27.0 156:3585.0 157:645.0 158:584.0 159:27.0 174:1.0 207:36.0 217:26.0 238:1.0 260:13.0 282:13.0 300:4.0 369:25.0 416:15.0 459:27.0 460:8.0 489:5.0				447	632	449	3341	877	1952
1719	575547	159	1719	85:44.0 86:106.0 89:434.0 91:72.0 94:50.0 97:10.0 99:213.0 100:243.0 101:165.0 102:1.0 103:3458.0 104:209.0 105:148.0 106:30.0 108:11.0 109:156.0 110:242.0 113:93.0 115:30.0 116:49.0 117:1329.0 118:241.0 120:38.0 123:26.0 125:1.0 126:31.0 128:105.0 129:708.0 130:126.0 131:495.0 132:124.0 133:271.0 134:309.0 138:21.0 140:38.0 141:178.0 142:14.0 143:82.0 145:3.0 147:2054.0 148:97.0 151:26.0 154:37.…				551	1303	1550	1094	1826	2450
1717	809765	156	1717	86:223.0 90:13.0 93:25.0 99:101.0 100:229.0 101:52.0 109:21.0 113:6.0 114:41.0 115:59.0 116:311.0 128:47.0 129:352.0 130:7.0 132:19.0 140:54.0 141:16.0 142:49.0 147:211.0 149:34.0 154:50.0 155:21.0 156:4506.0 157:1004.0 158:631.0 159:97.0 161:1.0 168:7.0 170:25.0 171:31.0 172:125.0 181:3.0 199:9.0 211:58.0 213:30.0 214:12.0 217:59.0 228:1.0 234:9.0 237:3.0 241:20.0 242:9.0 260:1.0 299:88.0 303:1.…				1129	1328	972	1305	1407	645
1709	315703	212	1709	85:233.0 86:8.0 87:103.0 89:24.0 90:17.0 91:131.0 92:39.0 93:152.0 94:83.0 95:1.0 96:13.0 97:10.0 98:451.0 99:283.0 100:138.0 101:71.0 102:46.0 104:48.0 107:919.0 109:56.0 110:251.0 111:83.0 112:58.0 113:44.0 114:195.0 115:8.0 116:10.0 117:123.0 119:95.0 120:136.0 122:3939.0 123:366.0 124:535.0 125:134.0 126:27.0 127:274.0 130:49.0 131:105.0 132:81.0 133:153.0 134:531.0 135:75.0 136:60.0 137:3.0 …				1314	1433	1267	1285	893	1183
1704	505341	223	1704	85:698.0 86:242.0 89:124.0 91:1848.0 92:177.0 93:1276.0 94:67.0 95:381.0 97:527.0 98:76.0 99:130.0 100:77.0 101:280.0 103:1026.0 104:52.0 105:1859.0 106:69.0 107:989.0 109:695.0 110:242.0 111:90.0 112:36.0 113:121.0 114:24.0 115:803.0 116:104.0 117:8561.0 118:921.0 119:1118.0 121:401.0 122:41.0 123:1164.0 124:161.0 125:789.0 127:97.0 128:110.0 130:619.0 131:1895.0 132:82.0 133:3913.0 134:621.0 13…				3160	2027	1794	5089	4328	2600
1702	677891	156	1702	85:89.0 86:61.0 87:45.0 88:25.0 89:42.0 90:13.0 95:15.0 98:5.0 99:5.0 100:265.0 101:85.0 103:271.0 107:46.0 110:66.0 113:54.0 114:36.0 116:187.0 117:661.0 125:25.0 126:107.0 129:288.0 140:210.0 141:61.0 142:197.0 143:31.0 144:19.0 145:34.0 148:71.0 154:84.0 155:66.0 156:7779.0 157:1420.0 158:1228.0 159:8.0 160:45.0 168:30.0 169:47.0 170:27.0 172:72.0 173:113.0 174:16.0 182:7.0 217:77.0 227:203.0 …				948	1995	1631	1412	3777	1213
1700	478613	159	1700	85:304.0 87:380.0 88:246.0 89:69.0 91:64.0 93:247.0 95:502.0 96:515.0 97:6279.0 98:611.0 99:700.0 101:330.0 102:3.0 103:211.0 107:539.0 108:182.0 109:1093.0 110:295.0 111:1593.0 112:118.0 113:686.0 114:19.0 115:109.0 116:479.0 117:3906.0 118:429.0 119:218.0 121:481.0 122:11.0 123:73.0 124:69.0 125:1748.0 126:156.0 127:1160.0 128:79.0 129:2107.0 130:293.0 132:375.0 134:377.0 137:282.0 138:79.0 139…				8583	6296	5464	9285	7789	7502
1686	1069612	119	1686	85:2130.0 86:199.0 87:189.0 88:185.0 89:1889.0 90:215.0 91:6835.0 92:578.0 93:56.0 94:1051.0 95:200.0 96:5.0 97:217.0 98:87.0 99:571.0 100:59.0 101:2048.0 102:577.0 103:10736.0 104:1827.0 105:12173.0 106:2248.0 107:3235.0 108:209.0 109:56.0 111:1377.0 112:116.0 113:395.0 114:79.0 115:1322.0 116:1005.0 117:7243.0 118:1312.0 119:37267.0 120:3977.0 121:435.0 123:4.0 124:28.0 125:78.0 128:221.0 129:4…				1380161	698106	950312	2339389	703421	1320391
1684	743774	262	1684	85:4327.0 86:2186.0 87:3461.0 88:2118.0 89:32761.0 90:2625.0 91:1533.0 92:170.0 93:407.0 94:368.0 95:624.0 96:729.0 97:2507.0 98:1747.0 99:1982.0 100:6529.0 101:7703.0 102:2830.0 103:88682.0 104:8750.0 105:10214.0 106:883.0 107:193.0 108:349.0 109:388.0 110:1104.0 111:1111.0 112:417.0 113:2639.0 114:28715.0 115:5538.0 116:5143.0 117:46121.0 118:4935.0 119:5857.0 120:563.0 121:271.0 122:71.0 123:1…				701	403	887	892	537	2107
1675	782253	357	1675	85:388.0 87:49.0 88:217.0 89:596.0 90:306.0 91:2392.0 92:277.0 94:182.0 95:516.0 99:391.0 101:82.0 102:288.0 103:1101.0 104:290.0 105:1055.0 106:30.0 107:19.0 109:251.0 111:68.0 112:29.0 113:80.0 114:1.0 115:1906.0 117:77.0 119:742.0 120:251.0 121:502.0 122:33.0 123:214.0 126:167.0 127:119.0 128:239.0 129:6.0 131:389.0 133:972.0 134:908.0 135:2187.0 136:367.0 137:280.0 139:219.0 140:84.0 141:136.…				1349	183102	1903	2351	8269	2958
1064	594945	117	1064	85:2612.0 86:2545.0 87:45733.0 88:44013.0 89:24434.0 90:2017.0 91:921.0 92:316.0 93:118.0 94:54.0 96:90.0 97:224.0 98:50.0 99:2686.0 100:561.0 101:102529.0 102:14514.0 103:177816.0 104:15569.0 105:12095.0 106:376.0 107:279.0 111:97.0 112:59.0 113:42.0 114:436.0 115:8036.0 116:197720.0 117:393165.0 118:47689.0 119:23184.0 120:1128.0 121:155.0 127:44.0 129:270.0 130:264.0 131:5599.0 132:1056.0 133:…				16785	13470	15553	17842	14891	12302
1029	220340	85	1029	85:9163.0 86:445.0 90:20.0 91:64.0 93:19.0 97:49.0 98:534.0 99:746.0 102:20.0 106:25.0 108:19.0 111:69.0 112:442.0 113:885.0 120:34.0 123:14.0 126:184.0 127:514.0 128:77.0 138:13.0 139:15.0 148:32.0 156:25.0 170:66.0 180:15.0 181:13.0 315:16.0 334:29.0 467:19.0 486:16.0				7485	5382	4575	9919	4886	4996
453	280176	86	453	85:2866.0 86:48433.0 87:4176.0 89:655.0 91:1047.0 92:155.0 95:67.0 96:510.0 97:153.0 98:109.0 99:175.0 101:162.0 102:486.0 103:1914.0 104:760.0 105:393.0 106:217.0 114:153.0 116:224.0 118:384.0 121:58.0 126:283.0 128:481.0 129:854.0 130:913.0 131:625.0 132:367.0 142:316.0 144:105.0 146:2081.0 151:48.0 152:30.0 153:64.0 158:64.0 159:53.0 160:86.0 161:68.0 165:900.0 166:125.0 170:1061.0 171:585.0 1…				2285	3303	1615	2576	5421	5890
443	222093	131	443	86:1425.0 87:2961.0 88:5770.0 89:2441.0 90:1430.0 91:4511.0 92:1213.0 93:421.0 94:143.0 95:226.0 96:1286.0 97:3966.0 98:3381.0 99:2596.0 100:9641.0 101:5658.0 102:1755.0 104:2561.0 105:449.0 106:1511.0 107:4742.0 108:20682.0 109:1475.0 110:117572.0 111:4368.0 112:315.0 113:590.0 114:732.0 115:72654.0 116:9082.0 117:4201.0 118:7185.0 119:1302.0 120:891.0 121:1057.0 122:123.0 124:139.0 126:1739.0 1…				21880	16349	10414	23834	12977	14434
257	1134576	441	257	91:3718.0 92:185.0 93:218.0 95:73.0 98:31.0 102:86.0 103:417.0 104:211.0 105:1803.0 107:683.0 115:1156.0 116:454.0 117:1167.0 118:189.0 119:1275.0 120:161.0 121:414.0 122:47.0 129:425.0 130:173.0 131:1267.0 132:403.0 133:813.0 134:148.0 135:229.0 141:119.0 142:95.0 143:156.0 144:121.0 145:221.0 147:5032.0 148:594.0 149:911.0 150:79.0 153:91.0 157:78.0 159:438.0 161:368.0 163:531.0 175:368.0 177:1…				378	312	233	252	237	179
168	878989	122	168	85:766.0 91:896.0 92:145.0 93:1368.0 94:1730.0 95:1772.0 96:3618.0 97:6361.0 98:1759.0 99:131.0 103:55.0 104:23.0 105:404.0 106:247.0 107:712.0 108:1348.0 109:747.0 110:2205.0 111:2234.0 112:1302.0 114:49.0 119:229.0 120:222.0 121:306.0 122:5497.0 123:1445.0 124:1560.0 125:862.0 126:347.0 128:42.0 129:33.0 130:36.0 132:25.0 133:231.0 134:281.0 135:236.0 136:4013.0 137:1139.0 138:966.0 139:309.0 1…				3095	2843	9893	1432	2152	4211
137	246162	204	137	85:280.0 86:863.0 87:415.0 88:205.0 90:120.0 100:239.0 101:103.0 102:415.0 103:1190.0 105:99.0 106:155.0 107:58.0 111:67.0 115:161.0 117:977.0 118:268.0 131:1230.0 132:256.0 133:749.0 136:65.0 143:24.0 147:26816.0 148:4288.0 149:1504.0 150:101.0 155:33.0 160:86.0 175:26.0 180:26.0 184:362.0 188:78.0 190:187.0 191:61.0 194:26.0 195:32.0 200:35.0 202:28.0 204:4031.0 205:466.0 206:177.0 219:180.0 22…				3180	1979	1903	3864	2361	2182
136	579727	227	136	86:209.0 88:93.0 89:59.0 90:84.0 93:64.0 94:45.0 95:43.0 97:123.0 98:225.0 99:147.0 100:1422.0 101:387.0 102:275.0 103:478.0 104:39.0 105:55.0 108:51.0 112:581.0 113:440.0 114:553.0 115:610.0 116:284.0 117:434.0 118:102.0 121:47.0 123:37.0 124:40.0 126:1248.0 128:2895.0 129:741.0 130:428.0 131:1153.0 132:544.0 133:1192.0 134:164.0 135:109.0 136:58.0 137:24.0 138:46.0 139:1218.0 140:219.0 141:63.0…				474	189	272	480	968	394
134	974612	144	134	85:237.0 86:225.0 87:113.0 88:41.0 89:284.0 90:393.0 91:763.0 93:164.0 94:84.0 95:422.0 96:237.0 97:485.0 98:119.0 99:130.0 100:663.0 101:162.0 102:103.0 109:156.0 110:90.0 113:9.0 114:89.0 115:1137.0 116:5754.0 117:448.0 118:166.0 119:94.0 123:111.0 124:65.0 125:23.0 126:73.0 127:120.0 128:4434.0 129:482.0 130:423.0 131:12233.0 132:1190.0 133:272.0 134:106.0 136:146.0 137:50.0 138:74.0 139:25.0 …				759	507	732	1449	748	1722
128	272380	104	128	85:2784.0 86:8603.0 87:3486.0 88:5479.0 89:57060.0 90:4427.0 91:2258.0 92:85.0 98:577.0 99:10058.0 100:12583.0 101:5000.0 102:4265.0 103:6291.0 104:33439.0 105:3584.0 106:1279.0 109:28.0 111:298.0 112:79.0 113:2065.0 114:953.0 115:4005.0 116:3527.0 117:2597.0 118:944.0 119:35055.0 120:2976.0 121:1278.0 122:22.0 127:421.0 129:486.0 130:3913.0 131:6494.0 132:5985.0 133:10381.0 134:2658.0 135:526.0 …				964	11495	993	1583	832	1328
99	701191	204	99	85:118.0 86:161.0 87:84.0 88:46.0 89:2037.0 90:227.0 91:277.0 92:23.0 95:22.0 97:101.0 100:1289.0 101:594.0 102:568.0 103:1859.0 104:146.0 105:362.0 106:32.0 111:97.0 112:60.0 113:195.0 114:84.0 115:135.0 116:500.0 117:721.0 119:93.0 120:43.0 124:15.0 128:163.0 129:1856.0 130:328.0 131:644.0 132:325.0 133:1512.0 134:171.0 135:132.0 137:41.0 139:23.0 141:28.0 142:103.0 143:266.0 144:45.0 145:103.0…				1465	2108	2502	1013	1186	4316
91	221732	100	91	86:379.0 87:581.0 89:1002.0 90:211.0 99:101.0 100:5992.0 101:1275.0 103:802.0 104:929.0 105:199.0 106:77.0 116:205.0 119:491.0 120:111.0 132:300.0 146:35.0 147:10413.0 148:1705.0 149:820.0 150:49.0 166:86.0 171:61.0 182:15.0 190:2322.0 240:45.0 259:417.0 260:71.0 261:56.0 385:22.0 436:12.0				4806	4722	1905	6199	4420	6667
62	247887	85	62	85:10329.0 86:797.0 93:23.0 94:23.0 95:51.0 96:37.0 97:188.0 98:833.0 99:948.0 100:561.0 103:121.0 106:67.0 108:83.0 111:50.0 112:561.0 113:1229.0 114:175.0 126:398.0 127:1435.0 128:239.0 129:25.0 133:70.0 137:28.0 138:21.0 139:36.0 141:48.0 142:36.0 150:16.0 152:31.0 156:33.0 158:25.0 159:25.0 163:24.0 168:30.0 170:61.0 171:15.0 177:21.0 182:18.0 188:17.0 225:39.0 260:13.0 269:14.0 302:12.0 410:…				7003	4306	4349	6155	4450	4849
54	773271	211	54	85:140.0 87:92.0 89:160.0 90:47.0 91:84.0 92:62.0 93:44.0 95:89.0 96:65.0 97:51.0 98:85.0 99:148.0 101:318.0 102:96.0 103:554.0 104:97.0 105:197.0 106:55.0 107:141.0 109:613.0 110:53.0 111:178.0 112:36.0 113:329.0 114:68.0 115:233.0 116:114.0 117:88.0 119:216.0 120:38.0 121:121.0 122:27.0 123:82.0 124:15.0 125:104.0 126:73.0 128:197.0 129:1920.0 130:179.0 131:605.0 132:90.0 133:2496.0 134:318.0 1…				1522	1190	1354	1919	1184	1060
39	397287	97	39	85:1369.0 86:60.0 87:1902.0 88:75.0 89:239.0 90:86.0 91:228.0 92:122.0 93:30.0 94:25.0 95:625.0 96:508.0 97:14829.0 98:1197.0 99:564.0 101:33.0 102:64.0 104:34.0 109:2794.0 110:604.0 111:2648.0 112:266.0 113:732.0 114:679.0 115:10456.0 116:522.0 127:6875.0 128:2127.0 129:3349.0 130:179.0 131:262.0 132:21.0 138:14.0 139:14.0 141:74.0 143:23.0 144:88.0 145:8316.0 146:729.0 149:45.0 153:22.0 157:68.…				27002	18098	16241	24729	19287	20492
